# Supplementary material for: Bifidobacterium longum subsp. infantis utilizes human milk urea to recycle nitrogen within the infant gut microbiome
Source: Gut Microbes. 2023 Mar 26;15(1):2192546. doi: 10.1080/19490976.2023.2192546 (PMC10054289; doi:10.1080/19490976.2023.2192546)
Supplement: Supplemental Material [file KGMI_A_2192546_SM3268.zip]

Archive with 2 entries (2 files):
- si figures urea sela.pdf
- si tables urea sela.xlsx
