# Supplementary material for: Bifidobacterium longum subsp. infantis utilizes human milk urea to recycle nitrogen within the infant gut microbiome
Source: Gut Microbes. 2023 Mar 26;15(1):2192546. doi: 10.1080/19490976.2023.2192546 (PMC10054289; doi:10.1080/19490976.2023.2192546)
Supplement: Supplemental Material [file KGMI_A_2192546_SM3268.zip › si tables urea sela.xlsx]

## Sheet: Table S1 kinetics
	Table S1 Kinetic analysis of bacterial growth calculated using Wolfram Mathematica 10.3.
	parameter	B. infantis strain	control	0% urea + cys	1% urea + cys	2% urea + cys
	Tc (h)	UMA 272	23.81±3.22a,g	23.58±0.68a	30.00±1.57b,d	31.88±4.34b,d
		UMA 299	17.12±1.54c	17.73±4.52c,f	18.59±1.80c,f	21.99±2.26a,f
		UMA 302	27.54±2.35d,g	21.91±4.43a,f	32.58±1.79b	40.41±0.52e
	k (h-1)	UMA 272	0.27±0.04a	0.54±0.13b	0.24±0.04a,e	0.26±0.10a,e,d
		UMA 299	0.35±0.05d,f	0.11±0.04c	0.15±0.03c,e	0.12±0.02c
		UMA 302	0.23±0.02a,e	0.42±0.12f	0.18±0.02a,c	0.11±0.01c
	ΔODasym	UMA 272	1.38±0.03a	0.34±0.05b	0.57±0.11c	0.54±0.07c,g
		UMA 299	1.39±0.04a	0.37±0.09b,g	0.73±0.13c,e	0.77±0.17e
		UMA 302	1.18±0.07f	0.33±0.03b	0.77±0.20d,e	0.98±0.19d
	Results are presented as mean ± SD by two-way ANOVA with Fisher’s LSD post hoc analysis. a-g, different letters indicate significant differences (p<0.05) between treatments and across the strains.

## Sheet: Table S2 14N proteomics
Table S2. Proteins identified during urea utilization in the B. infantis UMA 272 proteome
Entry	Protein names	Gene name	Length	Gene ontology (biological process)	Gene ontology (cellular component)	Gene ontology (molecular function)	Gene ontology (GO)	Gene ontology IDs	Pathway	KEGG	KO
B7GPW1	Carbamoyl-phosphate synthase small chain (EC 6.3.5.5) (Carbamoyl-phosphate synthetase glutamine chain)	Blon_0737	407	'de novo' pyrimidine nucleobase biosynthetic process [GO:0006207]; 'de novo' UMP biosynthetic process [GO:0044205]; arginine biosynthetic process [GO:0006526]; glutamine metabolic process [GO:0006541]		ATP binding [GO:0005524]; carbamoyl-phosphate synthase (glutamine-hydrolyzing) activity [GO:0004088]	ATP binding [GO:0005524]; carbamoyl-phosphate synthase (glutamine-hydrolyzing) activity [GO:0004088]; 'de novo' pyrimidine nucleobase biosynthetic process [GO:0006207]; 'de novo' UMP biosynthetic process [GO:0044205]; arginine biosynthetic process [GO:0006526]; glutamine metabolic process [GO:0006541]	GO:0004088; GO:0005524; GO:0006207; GO:0006526; GO:0006541; GO:0044205	PATHWAY: Amino-acid biosynthesis; L-arginine biosynthesis; carbamoyl phosphate from bicarbonate: step 1/1. {ECO:0000255|HAMAP-Rule:MF_01209}.; PATHWAY: Pyrimidine metabolism; UMP biosynthesis via de novo pathway; (S)-dihydroorotate from bicarbonate: step 1/3. {ECO:0000255|HAMAP-Rule:MF_01209}.	bln:Blon_0737;blon:BLIJ_0749;	K01956;
B7GPW2	Carbamoyl-phosphate synthase large chain (EC 6.3.5.5) (Carbamoyl-phosphate synthetase ammonia chain)	Blon_0738	1127	'de novo' UMP biosynthetic process [GO:0044205]; arginine biosynthetic process [GO:0006526]		ATP binding [GO:0005524]; carbamoyl-phosphate synthase (glutamine-hydrolyzing) activity [GO:0004088]; metal ion binding [GO:0046872]	ATP binding [GO:0005524]; carbamoyl-phosphate synthase (glutamine-hydrolyzing) activity [GO:0004088]; metal ion binding [GO:0046872]; 'de novo' UMP biosynthetic process [GO:0044205]; arginine biosynthetic process [GO:0006526]	GO:0004088; GO:0005524; GO:0006526; GO:0044205; GO:0046872	PATHWAY: Amino-acid biosynthesis; L-arginine biosynthesis; carbamoyl phosphate from bicarbonate: step 1/1. {ECO:0000255|HAMAP-Rule:MF_01210}.; PATHWAY: Pyrimidine metabolism; UMP biosynthesis via de novo pathway; (S)-dihydroorotate from bicarbonate: step 1/3. {ECO:0000255|HAMAP-Rule:MF_01210}.	bln:Blon_0738;blon:BLIJ_0750;	K01955;
B7GTP0	Argininosuccinate synthase (EC 6.3.4.5) (Citrulline--aspartate ligase)	Blon_1875	412	arginine biosynthetic process [GO:0006526]	cytoplasm [GO:0005737]	argininosuccinate synthase activity [GO:0004055]; ATP binding [GO:0005524]	cytoplasm [GO:0005737]; argininosuccinate synthase activity [GO:0004055]; ATP binding [GO:0005524]; arginine biosynthetic process [GO:0006526]	GO:0004055; GO:0005524; GO:0005737; GO:0006526	PATHWAY: Amino-acid biosynthesis; L-arginine biosynthesis; L-arginine from L-ornithine and carbamoyl phosphate: step 2/3. {ECO:0000255|HAMAP-Rule:MF_00005}.	bln:Blon_1875;blon:BLIJ_1941;	K01940;
B7GTN9	Argininosuccinate lyase (ASAL) (EC 4.3.2.1) (Arginosuccinase)	Blon_1874	490	arginine biosynthetic process via ornithine [GO:0042450]	cytoplasm [GO:0005737]	argininosuccinate lyase activity [GO:0004056]	cytoplasm [GO:0005737]; argininosuccinate lyase activity [GO:0004056]; arginine biosynthetic process via ornithine [GO:0042450]	GO:0004056; GO:0005737; GO:0042450	PATHWAY: Amino-acid biosynthesis; L-arginine biosynthesis; L-arginine from L-ornithine and carbamoyl phosphate: step 3/3. {ECO:0000255|HAMAP-Rule:MF_00006}.	bln:Blon_1874;blon:BLIJ_1940;	K01755;
B7GRM4	ATP phosphoribosyltransferase (ATP-PRT) (ATP-PRTase) (EC 2.4.2.17)	Blon_1366	283	histidine biosynthetic process [GO:0000105]	cytoplasm [GO:0005737]	ATP binding [GO:0005524]; ATP phosphoribosyltransferase activity [GO:0003879]; magnesium ion binding [GO:0000287]	cytoplasm [GO:0005737]; ATP binding [GO:0005524]; ATP phosphoribosyltransferase activity [GO:0003879]; magnesium ion binding [GO:0000287]; histidine biosynthetic process [GO:0000105]	GO:0000105; GO:0000287; GO:0003879; GO:0005524; GO:0005737	PATHWAY: Amino-acid biosynthesis; L-histidine biosynthesis; L-histidine from 5-phospho-alpha-D-ribose 1-diphosphate: step 1/9. {ECO:0000255|HAMAP-Rule:MF_00079}.	bln:Blon_1366;blon:BLIJ_1410;	K00765;
B7GQ51	1-(5-phosphoribosyl)-5-[(5-phosphoribosylamino)methylideneamino] imidazole-4-carboxamide isomerase (EC 5.3.1.16) (Phosphoribosylformimino-5-aminoimidazole carboxamide ribotide isomerase)	Blon_0828	241	histidine biosynthetic process [GO:0000105]; tryptophan biosynthetic process [GO:0000162]	cytoplasm [GO:0005737]	1-(5-phosphoribosyl)-5-[(5-phosphoribosylamino)methylideneamino]imidazole-4-carboxamide isomerase activity [GO:0003949]; phosphoribosylanthranilate isomerase activity [GO:0004640]	cytoplasm [GO:0005737]; 1-(5-phosphoribosyl)-5-[(5-phosphoribosylamino)methylideneamino]imidazole-4-carboxamide isomerase activity [GO:0003949]; phosphoribosylanthranilate isomerase activity [GO:0004640]; histidine biosynthetic process [GO:0000105]; tryptophan biosynthetic process [GO:0000162]	GO:0000105; GO:0000162; GO:0003949; GO:0004640; GO:0005737	PATHWAY: Amino-acid biosynthesis; L-histidine biosynthesis; L-histidine from 5-phospho-alpha-D-ribose 1-diphosphate: step 4/9. {ECO:0000255|HAMAP-Rule:MF_01014}.	bln:Blon_0828;blon:BLIJ_0844;	K01814;K01817;
B7GQ48	Imidazoleglycerol-phosphate dehydratase (IGPD) (EC 4.2.1.19)	Blon_0825	199	histidine biosynthetic process [GO:0000105]	cytoplasm [GO:0005737]	imidazoleglycerol-phosphate dehydratase activity [GO:0004424]	cytoplasm [GO:0005737]; imidazoleglycerol-phosphate dehydratase activity [GO:0004424]; histidine biosynthetic process [GO:0000105]	GO:0000105; GO:0004424; GO:0005737	PATHWAY: Amino-acid biosynthesis; L-histidine biosynthesis; L-histidine from 5-phospho-alpha-D-ribose 1-diphosphate: step 6/9. {ECO:0000255|HAMAP-Rule:MF_00076}.	bln:Blon_0825;blon:BLIJ_0841;	K01693;
B7GQ46	Histidinol dehydrogenase (HDH) (EC 1.1.1.23)	Blon_0823	465	histidine biosynthetic process [GO:0000105]		histidinol dehydrogenase activity [GO:0004399]; NAD binding [GO:0051287]; zinc ion binding [GO:0008270]	histidinol dehydrogenase activity [GO:0004399]; NAD binding [GO:0051287]; zinc ion binding [GO:0008270]; histidine biosynthetic process [GO:0000105]	GO:0000105; GO:0004399; GO:0008270; GO:0051287	PATHWAY: Amino-acid biosynthesis; L-histidine biosynthesis; L-histidine from 5-phospho-alpha-D-ribose 1-diphosphate: step 9/9. {ECO:0000256|HAMAP-Rule:MF_01024}.	bln:Blon_0823;	K00013;
B7GN14	Acetolactate synthase (EC 2.2.1.6)	Blon_0399	643	isoleucine biosynthetic process [GO:0009097]; valine biosynthetic process [GO:0009099]		acetolactate synthase activity [GO:0003984]; flavin adenine dinucleotide binding [GO:0050660]; magnesium ion binding [GO:0000287]; thiamine pyrophosphate binding [GO:0030976]	acetolactate synthase activity [GO:0003984]; flavin adenine dinucleotide binding [GO:0050660]; magnesium ion binding [GO:0000287]; thiamine pyrophosphate binding [GO:0030976]; isoleucine biosynthetic process [GO:0009097]; valine biosynthetic process [GO:0009099]	GO:0000287; GO:0003984; GO:0009097; GO:0009099; GO:0030976; GO:0050660	PATHWAY: Amino-acid biosynthesis; L-isoleucine biosynthesis; L-isoleucine from 2-oxobutanoate: step 1/4. {ECO:0000256|RuleBase:RU003591}.; PATHWAY: Amino-acid biosynthesis; L-valine biosynthesis; L-valine from pyruvate: step 1/4. {ECO:0000256|RuleBase:RU003591}.	bln:Blon_0399;	K01652;
B7GT37	Ketol-acid reductoisomerase (NADP(+)) (KARI) (EC 1.1.1.86) (Acetohydroxy-acid isomeroreductase) (AHIR) (Alpha-keto-beta-hydroxylacyl reductoisomerase)	Blon_0131	350	isoleucine biosynthetic process [GO:0009097]; valine biosynthetic process [GO:0009099]		isomerase activity [GO:0016853]; ketol-acid reductoisomerase activity [GO:0004455]; magnesium ion binding [GO:0000287]; NADP binding [GO:0050661]	isomerase activity [GO:0016853]; ketol-acid reductoisomerase activity [GO:0004455]; magnesium ion binding [GO:0000287]; NADP binding [GO:0050661]; isoleucine biosynthetic process [GO:0009097]; valine biosynthetic process [GO:0009099]	GO:0000287; GO:0004455; GO:0009097; GO:0009099; GO:0016853; GO:0050661	PATHWAY: Amino-acid biosynthesis; L-isoleucine biosynthesis; L-isoleucine from 2-oxobutanoate: step 2/4. {ECO:0000256|HAMAP-Rule:MF_00435, ECO:0000256|SAAS:SAAS00320659}.; PATHWAY: Amino-acid biosynthesis; L-valine biosynthesis; L-valine from pyruvate: step 2/4. {ECO:0000256|HAMAP-Rule:MF_00435, ECO:0000256|SAAS:SAAS00320673}.	bln:Blon_0131;	K00053;
B7GT42	Ketol-acid reductoisomerase (NADP(+)) (KARI) (EC 1.1.1.86) (Acetohydroxy-acid isomeroreductase) (AHIR) (Alpha-keto-beta-hydroxylacyl reductoisomerase)	Blon_0136	350	isoleucine biosynthetic process [GO:0009097]; valine biosynthetic process [GO:0009099]		isomerase activity [GO:0016853]; ketol-acid reductoisomerase activity [GO:0004455]; magnesium ion binding [GO:0000287]; NADP binding [GO:0050661]	isomerase activity [GO:0016853]; ketol-acid reductoisomerase activity [GO:0004455]; magnesium ion binding [GO:0000287]; NADP binding [GO:0050661]; isoleucine biosynthetic process [GO:0009097]; valine biosynthetic process [GO:0009099]	GO:0000287; GO:0004455; GO:0009097; GO:0009099; GO:0016853; GO:0050661	PATHWAY: Amino-acid biosynthesis; L-isoleucine biosynthesis; L-isoleucine from 2-oxobutanoate: step 2/4. {ECO:0000256|HAMAP-Rule:MF_00435, ECO:0000256|SAAS:SAAS00320659}.; PATHWAY: Amino-acid biosynthesis; L-valine biosynthesis; L-valine from pyruvate: step 2/4. {ECO:0000256|HAMAP-Rule:MF_00435, ECO:0000256|SAAS:SAAS00320673}.	bln:Blon_0136;	K00053;
B7GUP9	Dihydroxy-acid dehydratase (DAD) (EC 4.2.1.9)	Blon_2134	620	isoleucine biosynthetic process [GO:0009097]; valine biosynthetic process [GO:0009099]		4 iron, 4 sulfur cluster binding [GO:0051539]; dihydroxy-acid dehydratase activity [GO:0004160]; metal ion binding [GO:0046872]	4 iron, 4 sulfur cluster binding [GO:0051539]; dihydroxy-acid dehydratase activity [GO:0004160]; metal ion binding [GO:0046872]; isoleucine biosynthetic process [GO:0009097]; valine biosynthetic process [GO:0009099]	GO:0004160; GO:0009097; GO:0009099; GO:0046872; GO:0051539	PATHWAY: Amino-acid biosynthesis; L-isoleucine biosynthesis; L-isoleucine from 2-oxobutanoate: step 3/4. {ECO:0000255|HAMAP-Rule:MF_00012}.; PATHWAY: Amino-acid biosynthesis; L-valine biosynthesis; L-valine from pyruvate: step 3/4. {ECO:0000255|HAMAP-Rule:MF_00012}.	bln:Blon_2134;blon:BLIJ_2211;	K01687;
B7GT76	2-isopropylmalate synthase (EC 2.3.3.13) (Alpha-IPM synthase) (Alpha-isopropylmalate synthase)	Blon_0170	638	leucine biosynthetic process [GO:0009098]		2-isopropylmalate synthase activity [GO:0003852]	2-isopropylmalate synthase activity [GO:0003852]; leucine biosynthetic process [GO:0009098]	GO:0003852; GO:0009098	PATHWAY: Amino-acid biosynthesis; L-leucine biosynthesis; L-leucine from 3-methyl-2-oxobutanoate: step 1/4. {ECO:0000255|HAMAP-Rule:MF_00572}.	bln:Blon_0170;blon:BLIJ_0173;	K01649;
B7GUI8	3-isopropylmalate dehydrogenase (EC 1.1.1.85) (3-IPM-DH) (Beta-IPM dehydrogenase) (IMDH)	Blon_2070	343	leucine biosynthetic process [GO:0009098]	cytoplasm [GO:0005737]	3-isopropylmalate dehydrogenase activity [GO:0003862]; metal ion binding [GO:0046872]	cytoplasm [GO:0005737]; 3-isopropylmalate dehydrogenase activity [GO:0003862]; metal ion binding [GO:0046872]; leucine biosynthetic process [GO:0009098]	GO:0003862; GO:0005737; GO:0009098; GO:0046872	PATHWAY: Amino-acid biosynthesis; L-leucine biosynthesis; L-leucine from 3-methyl-2-oxobutanoate: step 3/4. {ECO:0000255|HAMAP-Rule:MF_01035}.	bln:Blon_2070;blon:BLIJ_2147;	K00052;
B7GUF5	4-hydroxy-tetrahydrodipicolinate synthase (HTPA synthase) (EC 4.3.3.7)	Blon_2034	301	diaminopimelate biosynthetic process [GO:0019877]; lysine biosynthetic process via diaminopimelate [GO:0009089]	cytoplasm [GO:0005737]	4-hydroxy-tetrahydrodipicolinate synthase activity [GO:0008840]	cytoplasm [GO:0005737]; 4-hydroxy-tetrahydrodipicolinate synthase activity [GO:0008840]; diaminopimelate biosynthetic process [GO:0019877]; lysine biosynthetic process via diaminopimelate [GO:0009089]	GO:0005737; GO:0008840; GO:0009089; GO:0019877	PATHWAY: Amino-acid biosynthesis; L-lysine biosynthesis via DAP pathway; (S)-tetrahydrodipicolinate from L-aspartate: step 3/4. {ECO:0000256|HAMAP-Rule:MF_00418, ECO:0000256|SAAS:SAAS00570584}.	bln:Blon_2034;	K01714;
B7GUF6	4-hydroxy-tetrahydrodipicolinate reductase (HTPA reductase) (EC 1.17.1.8)	Blon_2035	251	diaminopimelate biosynthetic process [GO:0019877]; lysine biosynthetic process via diaminopimelate [GO:0009089]	cytoplasm [GO:0005737]	4-hydroxy-tetrahydrodipicolinate reductase [GO:0008839]; NAD binding [GO:0051287]; NADP binding [GO:0050661]; oxidoreductase activity, acting on CH or CH2 groups, NAD or NADP as acceptor [GO:0016726]	cytoplasm [GO:0005737]; 4-hydroxy-tetrahydrodipicolinate reductase [GO:0008839]; NAD binding [GO:0051287]; NADP binding [GO:0050661]; oxidoreductase activity, acting on CH or CH2 groups, NAD or NADP as acceptor [GO:0016726]; diaminopimelate biosynthetic process [GO:0019877]; lysine biosynthetic process via diaminopimelate [GO:0009089]	GO:0005737; GO:0008839; GO:0009089; GO:0016726; GO:0019877; GO:0050661; GO:0051287	PATHWAY: Amino-acid biosynthesis; L-lysine biosynthesis via DAP pathway; (S)-tetrahydrodipicolinate from L-aspartate: step 4/4. {ECO:0000255|HAMAP-Rule:MF_00102}.	bln:Blon_2035;blon:BLIJ_2113;	K00215;
B7GPH5	2,3,4,5-tetrahydropyridine-2,6-dicarboxylate N-succinyltransferase (EC 2.3.1.117) (Tetrahydrodipicolinate N-succinyltransferase) (THDP succinyltransferase) (THP succinyltransferase) (Tetrahydropicolinate succinylase)	Blon_0595	339	diaminopimelate biosynthetic process [GO:0019877]; lysine biosynthetic process via diaminopimelate [GO:0009089]	cytoplasm [GO:0005737]	2,3,4,5-tetrahydropyridine-2,6-dicarboxylate N-succinyltransferase activity [GO:0008666]; magnesium ion binding [GO:0000287]	cytoplasm [GO:0005737]; 2,3,4,5-tetrahydropyridine-2,6-dicarboxylate N-succinyltransferase activity [GO:0008666]; magnesium ion binding [GO:0000287]; diaminopimelate biosynthetic process [GO:0019877]; lysine biosynthetic process via diaminopimelate [GO:0009089]	GO:0000287; GO:0005737; GO:0008666; GO:0009089; GO:0019877	PATHWAY: Amino-acid biosynthesis; L-lysine biosynthesis via DAP pathway; LL-2,6-diaminopimelate from (S)-tetrahydrodipicolinate (succinylase route): step 1/3. {ECO:0000256|HAMAP-Rule:MF_02122}.	bln:Blon_0595;	K00674;
B7GNL8	Homoserine dehydrogenase (EC 1.1.1.3)	Blon_2316	438	isoleucine biosynthetic process [GO:0009097]; methionine biosynthetic process [GO:0009086]; threonine biosynthetic process [GO:0009088]		homoserine dehydrogenase activity [GO:0004412]; NADP binding [GO:0050661]	homoserine dehydrogenase activity [GO:0004412]; NADP binding [GO:0050661]; isoleucine biosynthetic process [GO:0009097]; methionine biosynthetic process [GO:0009086]; threonine biosynthetic process [GO:0009088]	GO:0004412; GO:0009086; GO:0009088; GO:0009097; GO:0050661	PATHWAY: Amino-acid biosynthesis; L-methionine biosynthesis via de novo pathway; L-homoserine from L-aspartate: step 3/3. {ECO:0000256|RuleBase:RU000579}.; PATHWAY: Amino-acid biosynthesis; L-threonine biosynthesis; L-threonine from L-aspartate: step 3/5. {ECO:0000256|RuleBase:RU000579}.	bln:Blon_2316;	K00003;
B7GRV8	5-methyltetrahydropteroyltriglutamate--homocysteine methyltransferase (EC 2.1.1.14) (Cobalamin-independent methionine synthase) (Methionine synthase, vitamin-B12 independent isozyme)	Blon_1455	767	methionine biosynthetic process [GO:0009086]; methylation [GO:0032259]		5-methyltetrahydropteroyltriglutamate-homocysteine S-methyltransferase activity [GO:0003871]; zinc ion binding [GO:0008270]	5-methyltetrahydropteroyltriglutamate-homocysteine S-methyltransferase activity [GO:0003871]; zinc ion binding [GO:0008270]; methionine biosynthetic process [GO:0009086]; methylation [GO:0032259]	GO:0003871; GO:0008270; GO:0009086; GO:0032259	PATHWAY: Amino-acid biosynthesis; L-methionine biosynthesis via de novo pathway; L-methionine from L-homocysteine (MetE route): step 1/1. {ECO:0000255|HAMAP-Rule:MF_00172}.	bln:Blon_1455;blon:BLIJ_1501;	K00549;
B7GST6	Pyrroline-5-carboxylate reductase (P5C reductase) (P5CR) (EC 1.5.1.2) (PCA reductase)	Blon_1690	273	L-proline biosynthetic process [GO:0055129]	cytoplasm [GO:0005737]	pyrroline-5-carboxylate reductase activity [GO:0004735]	cytoplasm [GO:0005737]; pyrroline-5-carboxylate reductase activity [GO:0004735]; L-proline biosynthetic process [GO:0055129]	GO:0004735; GO:0005737; GO:0055129	PATHWAY: Amino-acid biosynthesis; L-proline biosynthesis; L-proline from L-glutamate 5-semialdehyde: step 1/1. {ECO:0000256|HAMAP-Rule:MF_01925}.	bln:Blon_1690;	K00286;
B7GUR3	Phosphoserine transaminase (EC 2.6.1.52)	Blon_2148	380	L-serine biosynthetic process [GO:0006564]	cytoplasm [GO:0005737]	O-phospho-L-serine:2-oxoglutarate aminotransferase activity [GO:0004648]	cytoplasm [GO:0005737]; O-phospho-L-serine:2-oxoglutarate aminotransferase activity [GO:0004648]; L-serine biosynthetic process [GO:0006564]	GO:0004648; GO:0005737; GO:0006564	PATHWAY: Amino-acid biosynthesis; L-serine biosynthesis; L-serine from 3-phospho-D-glycerate: step 2/3. {ECO:0000256|SAAS:SAAS00182464}.	bln:Blon_2148;	K00831;
B7GNL7	Homoserine kinase (HK) (HSK) (EC 2.7.1.39)	Blon_2315	370	threonine biosynthetic process [GO:0009088]	cytoplasm [GO:0005737]	ATP binding [GO:0005524]; homoserine kinase activity [GO:0004413]	cytoplasm [GO:0005737]; ATP binding [GO:0005524]; homoserine kinase activity [GO:0004413]; threonine biosynthetic process [GO:0009088]	GO:0004413; GO:0005524; GO:0005737; GO:0009088	PATHWAY: Amino-acid biosynthesis; L-threonine biosynthesis; L-threonine from L-aspartate: step 4/5. {ECO:0000256|HAMAP-Rule:MF_00384, ECO:0000256|SAAS:SAAS00129811}.	bln:Blon_2315;	K00872;
B7GQH3	Anthranilate phosphoribosyltransferase (EC 2.4.2.18)	Blon_0954	348	tryptophan biosynthetic process [GO:0000162]		anthranilate phosphoribosyltransferase activity [GO:0004048]; magnesium ion binding [GO:0000287]	anthranilate phosphoribosyltransferase activity [GO:0004048]; magnesium ion binding [GO:0000287]; tryptophan biosynthetic process [GO:0000162]	GO:0000162; GO:0000287; GO:0004048	PATHWAY: Amino-acid biosynthesis; L-tryptophan biosynthesis; L-tryptophan from chorismate: step 2/5. {ECO:0000256|HAMAP-Rule:MF_00211, ECO:0000256|SAAS:SAAS00083106}.	bln:Blon_0954;	K00766;
B7GUQ1	S-adenosylmethionine synthase (AdoMet synthase) (EC 2.5.1.6) (MAT) (Methionine adenosyltransferase)	Blon_2136	406	one-carbon metabolic process [GO:0006730]; S-adenosylmethionine biosynthetic process [GO:0006556]	cytoplasm [GO:0005737]	ATP binding [GO:0005524]; magnesium ion binding [GO:0000287]; methionine adenosyltransferase activity [GO:0004478]	cytoplasm [GO:0005737]; ATP binding [GO:0005524]; magnesium ion binding [GO:0000287]; methionine adenosyltransferase activity [GO:0004478]; one-carbon metabolic process [GO:0006730]; S-adenosylmethionine biosynthetic process [GO:0006556]	GO:0000287; GO:0004478; GO:0005524; GO:0005737; GO:0006556; GO:0006730	PATHWAY: Amino-acid biosynthesis; S-adenosyl-L-methionine biosynthesis; S-adenosyl-L-methionine from L-methionine: step 1/1. {ECO:0000255|HAMAP-Rule:MF_00086}.	bln:Blon_2136;blon:BLIJ_2213;	K00789;
B7GN83	Serine--tRNA ligase (EC 6.1.1.11) (Seryl-tRNA synthetase) (SerRS) (Seryl-tRNA(Ser/Sec) synthetase)	Blon_2178	428	selenocysteine biosynthetic process [GO:0016260]; selenocysteinyl-tRNA(Sec) biosynthetic process [GO:0097056]; seryl-tRNA aminoacylation [GO:0006434]	cytoplasm [GO:0005737]	ATP binding [GO:0005524]; serine-tRNA ligase activity [GO:0004828]	cytoplasm [GO:0005737]; ATP binding [GO:0005524]; serine-tRNA ligase activity [GO:0004828]; selenocysteine biosynthetic process [GO:0016260]; selenocysteinyl-tRNA(Sec) biosynthetic process [GO:0097056]; seryl-tRNA aminoacylation [GO:0006434]	GO:0004828; GO:0005524; GO:0005737; GO:0006434; GO:0016260; GO:0097056	PATHWAY: Aminoacyl-tRNA biosynthesis; selenocysteinyl-tRNA(Sec) biosynthesis; L-seryl-tRNA(Sec) from L-serine and tRNA(Sec): step 1/1. {ECO:0000255|HAMAP-Rule:MF_00176}.	bln:Blon_2178;blon:BLIJ_2255;	K01875;
B7GN32	Glucose-6-phosphate isomerase (GPI) (EC 5.3.1.9) (Phosphoglucose isomerase) (PGI) (Phosphohexose isomerase) (PHI)	Blon_0417	565	gluconeogenesis [GO:0006094]; glycolytic process [GO:0006096]	cytoplasm [GO:0005737]	glucose-6-phosphate isomerase activity [GO:0004347]	cytoplasm [GO:0005737]; glucose-6-phosphate isomerase activity [GO:0004347]; gluconeogenesis [GO:0006094]; glycolytic process [GO:0006096]	GO:0004347; GO:0005737; GO:0006094; GO:0006096	PATHWAY: Carbohydrate biosynthesis; gluconeogenesis. {ECO:0000256|HAMAP-Rule:MF_00473}.; PATHWAY: Carbohydrate degradation; glycolysis; D-glyceraldehyde 3-phosphate and glycerone phosphate from D-glucose: step 2/4. {ECO:0000256|HAMAP-Rule:MF_00473, ECO:0000256|RuleBase:RU000612, ECO:0000256|SAAS:SAAS00846231}.	bln:Blon_0417;	K01810;
B7GQU7	Phosphoglycerate kinase (EC 2.7.2.3)	Blon_1087	401	glycolytic process [GO:0006096]	cytoplasm [GO:0005737]	ATP binding [GO:0005524]; phosphoglycerate kinase activity [GO:0004618]	cytoplasm [GO:0005737]; ATP binding [GO:0005524]; phosphoglycerate kinase activity [GO:0004618]; glycolytic process [GO:0006096]	GO:0004618; GO:0005524; GO:0005737; GO:0006096	PATHWAY: Carbohydrate degradation; glycolysis; pyruvate from D-glyceraldehyde 3-phosphate: step 2/5. {ECO:0000255|HAMAP-Rule:MF_00145}.	bln:Blon_1087;blon:BLIJ_1111;	K00927;
B7GUR7	2,3-bisphosphoglycerate-dependent phosphoglycerate mutase (BPG-dependent PGAM) (PGAM) (Phosphoglyceromutase) (dPGM) (EC 5.4.2.11)	Blon_2152	246	gluconeogenesis [GO:0006094]; glycolytic process [GO:0006096]		2,3-bisphosphoglycerate-dependent phosphoglycerate mutase activity [GO:0046538]	2,3-bisphosphoglycerate-dependent phosphoglycerate mutase activity [GO:0046538]; gluconeogenesis [GO:0006094]; glycolytic process [GO:0006096]	GO:0006094; GO:0006096; GO:0046538	PATHWAY: Carbohydrate degradation; glycolysis; pyruvate from D-glyceraldehyde 3-phosphate: step 3/5. {ECO:0000255|HAMAP-Rule:MF_01039}.	bln:Blon_2152;blon:BLIJ_2229;	K01834;
B7GTK2	Enolase (EC 4.2.1.11) (2-phospho-D-glycerate hydro-lyase) (2-phosphoglycerate dehydratase)	Blon_1836	432	glycolytic process [GO:0006096]	cell surface [GO:0009986]; cell wall [GO:0005618]; extracellular region [GO:0005576]; phosphopyruvate hydratase complex [GO:0000015]	magnesium ion binding [GO:0000287]; phosphopyruvate hydratase activity [GO:0004634]; protease binding [GO:0002020]	cell surface [GO:0009986]; cell wall [GO:0005618]; extracellular region [GO:0005576]; phosphopyruvate hydratase complex [GO:0000015]; magnesium ion binding [GO:0000287]; phosphopyruvate hydratase activity [GO:0004634]; protease binding [GO:0002020]; glycolytic process [GO:0006096]	GO:0000015; GO:0000287; GO:0002020; GO:0004634; GO:0005576; GO:0005618; GO:0006096; GO:0009986	PATHWAY: Carbohydrate degradation; glycolysis; pyruvate from D-glyceraldehyde 3-phosphate: step 4/5. {ECO:0000255|HAMAP-Rule:MF_00318}.	bln:Blon_1836;blon:BLIJ_1901;	K01689;
B7GSZ0	Pyruvate kinase (EC 2.7.1.40)	Blon_1745	480			kinase activity [GO:0016301]; magnesium ion binding [GO:0000287]; potassium ion binding [GO:0030955]; pyruvate kinase activity [GO:0004743]	kinase activity [GO:0016301]; magnesium ion binding [GO:0000287]; potassium ion binding [GO:0030955]; pyruvate kinase activity [GO:0004743]	GO:0000287; GO:0004743; GO:0016301; GO:0030955	PATHWAY: Carbohydrate degradation; glycolysis; pyruvate from D-glyceraldehyde 3-phosphate: step 5/5. {ECO:0000256|RuleBase:RU000504}.	bln:Blon_1745;	K00873;
B7GQV5	Transaldolase (EC 2.2.1.2)	Blon_1095	367	carbohydrate metabolic process [GO:0005975]; pentose-phosphate shunt [GO:0006098]	cytoplasm [GO:0005737]	sedoheptulose-7-phosphate:D-glyceraldehyde-3-phosphate glyceronetransferase activity [GO:0004801]	cytoplasm [GO:0005737]; sedoheptulose-7-phosphate:D-glyceraldehyde-3-phosphate glyceronetransferase activity [GO:0004801]; carbohydrate metabolic process [GO:0005975]; pentose-phosphate shunt [GO:0006098]	GO:0004801; GO:0005737; GO:0005975; GO:0006098	PATHWAY: Carbohydrate degradation; pentose phosphate pathway; D-glyceraldehyde 3-phosphate and beta-D-fructose 6-phosphate from D-ribose 5-phosphate and D-xylulose 5-phosphate (non-oxidative stage): step 2/3. {ECO:0000256|HAMAP-Rule:MF_00493, ECO:0000256|SAAS:SAAS00118684}.	bln:Blon_1095;	K00616;
B7GN96	Ribose-5-phosphate isomerase A (EC 5.3.1.6) (Phosphoriboisomerase A) (PRI)	Blon_2191	232	pentose-phosphate shunt, non-oxidative branch [GO:0009052]		ribose-5-phosphate isomerase activity [GO:0004751]	ribose-5-phosphate isomerase activity [GO:0004751]; pentose-phosphate shunt, non-oxidative branch [GO:0009052]	GO:0004751; GO:0009052	PATHWAY: Carbohydrate degradation; pentose phosphate pathway; D-ribose 5-phosphate from D-ribulose 5-phosphate (non-oxidative stage): step 1/1. {ECO:0000255|HAMAP-Rule:MF_00170}.	bln:Blon_2191;blon:BLIJ_2266;	K01807;
B7GTB3	6-phosphogluconate dehydrogenase, decarboxylating (EC 1.1.1.44)	Blon_0207	509	D-gluconate metabolic process [GO:0019521]; pentose-phosphate shunt [GO:0006098]		NADP binding [GO:0050661]; phosphogluconate dehydrogenase (decarboxylating) activity [GO:0004616]	NADP binding [GO:0050661]; phosphogluconate dehydrogenase (decarboxylating) activity [GO:0004616]; D-gluconate metabolic process [GO:0019521]; pentose-phosphate shunt [GO:0006098]	GO:0004616; GO:0006098; GO:0019521; GO:0050661	PATHWAY: Carbohydrate degradation; pentose phosphate pathway; D-ribulose 5-phosphate from D-glucose 6-phosphate (oxidative stage): step 3/3. {ECO:0000256|PIRNR:PIRNR000109, ECO:0000256|RuleBase:RU000485}.	bln:Blon_0207;	K00033;
B7GN76	UDP-glucose 4-epimerase (EC 5.1.3.2)	Blon_2171	340	galactose metabolic process [GO:0006012]		UDP-glucose 4-epimerase activity [GO:0003978]	UDP-glucose 4-epimerase activity [GO:0003978]; galactose metabolic process [GO:0006012]	GO:0003978; GO:0006012	PATHWAY: Carbohydrate metabolism; galactose metabolism. {ECO:0000256|RuleBase:RU366046}.	bln:Blon_2171;	K01784;
B7GR21	Succinate--CoA ligase [ADP-forming] subunit beta (EC 6.2.1.5) (Succinyl-CoA synthetase subunit beta) (SCS-beta)	Blon_1161	400	tricarboxylic acid cycle [GO:0006099]		ATP binding [GO:0005524]; magnesium ion binding [GO:0000287]; succinate-CoA ligase (ADP-forming) activity [GO:0004775]	ATP binding [GO:0005524]; magnesium ion binding [GO:0000287]; succinate-CoA ligase (ADP-forming) activity [GO:0004775]; tricarboxylic acid cycle [GO:0006099]	GO:0000287; GO:0004775; GO:0005524; GO:0006099	PATHWAY: Carbohydrate metabolism; tricarboxylic acid cycle; succinate from succinyl-CoA (ligase route): step 1/1. {ECO:0000256|HAMAP-Rule:MF_00558}.	bln:Blon_1161;	K01903;
B7GR22	Succinate--CoA ligase [ADP-forming] subunit alpha (EC 6.2.1.5) (Succinyl-CoA synthetase subunit alpha) (SCS-alpha)	Blon_1162	303	tricarboxylic acid cycle [GO:0006099]		cofactor binding [GO:0048037]; nucleotide binding [GO:0000166]; succinate-CoA ligase (ADP-forming) activity [GO:0004775]	cofactor binding [GO:0048037]; nucleotide binding [GO:0000166]; succinate-CoA ligase (ADP-forming) activity [GO:0004775]; tricarboxylic acid cycle [GO:0006099]	GO:0000166; GO:0004775; GO:0006099; GO:0048037	PATHWAY: Carbohydrate metabolism; tricarboxylic acid cycle; succinate from succinyl-CoA (ligase route): step 1/1. {ECO:0000256|HAMAP-Rule:MF_01988, ECO:0000256|RuleBase:RU000699}.	bln:Blon_1162;	K01902;
B7GQ76	UDP-N-acetylmuramoylalanine--D-glutamate ligase (EC 6.3.2.9) (D-glutamic acid-adding enzyme) (UDP-N-acetylmuramoyl-L-alanyl-D-glutamate synthetase)	Blon_0854	481	cell cycle [GO:0007049]; cell division [GO:0051301]; cell wall organization [GO:0071555]; peptidoglycan biosynthetic process [GO:0009252]; regulation of cell shape [GO:0008360]	cytoplasm [GO:0005737]	ATP binding [GO:0005524]; UDP-N-acetylmuramoylalanine-D-glutamate ligase activity [GO:0008764]	cytoplasm [GO:0005737]; ATP binding [GO:0005524]; UDP-N-acetylmuramoylalanine-D-glutamate ligase activity [GO:0008764]; cell cycle [GO:0007049]; cell division [GO:0051301]; cell wall organization [GO:0071555]; peptidoglycan biosynthetic process [GO:0009252]; regulation of cell shape [GO:0008360]	GO:0005524; GO:0005737; GO:0007049; GO:0008360; GO:0008764; GO:0009252; GO:0051301; GO:0071555	PATHWAY: Cell wall biogenesis; peptidoglycan biosynthesis. {ECO:0000255|HAMAP-Rule:MF_00639}.	bln:Blon_0854;blon:BLIJ_0871;	K01925;
B7GQB3	UDP-N-acetylmuramyl-tripeptide synthetase (EC 6.3.2.-) (UDP-MurNAc-tripeptide synthetase)	Blon_0893	517	cell cycle [GO:0007049]; cell division [GO:0051301]; cell wall organization [GO:0071555]; peptidoglycan biosynthetic process [GO:0009252]; regulation of cell shape [GO:0008360]	cytoplasm [GO:0005737]	acid-amino acid ligase activity [GO:0016881]; ATP binding [GO:0005524]; magnesium ion binding [GO:0000287]	cytoplasm [GO:0005737]; acid-amino acid ligase activity [GO:0016881]; ATP binding [GO:0005524]; magnesium ion binding [GO:0000287]; cell cycle [GO:0007049]; cell division [GO:0051301]; cell wall organization [GO:0071555]; peptidoglycan biosynthetic process [GO:0009252]; regulation of cell shape [GO:0008360]	GO:0000287; GO:0005524; GO:0005737; GO:0007049; GO:0008360; GO:0009252; GO:0016881; GO:0051301; GO:0071555	PATHWAY: Cell wall biogenesis; peptidoglycan biosynthesis. {ECO:0000256|HAMAP-Rule:MF_00208, ECO:0000256|RuleBase:RU004135}.	bln:Blon_0893;	K01928;
B7GQ74	UDP-N-acetylmuramoyl-tripeptide--D-alanyl-D-alanine ligase (EC 6.3.2.10) (D-alanyl-D-alanine-adding enzyme)	Blon_0852	483	cell cycle [GO:0007049]; cell division [GO:0051301]; cell wall organization [GO:0071555]; peptidoglycan biosynthetic process [GO:0009252]; regulation of cell shape [GO:0008360]	cytoplasm [GO:0005737]	ATP binding [GO:0005524]; UDP-N-acetylmuramoyl-tripeptide-D-alanyl-D-alanine ligase activity [GO:0047480]	cytoplasm [GO:0005737]; ATP binding [GO:0005524]; UDP-N-acetylmuramoyl-tripeptide-D-alanyl-D-alanine ligase activity [GO:0047480]; cell cycle [GO:0007049]; cell division [GO:0051301]; cell wall organization [GO:0071555]; peptidoglycan biosynthetic process [GO:0009252]; regulation of cell shape [GO:0008360]	GO:0005524; GO:0005737; GO:0007049; GO:0008360; GO:0009252; GO:0047480; GO:0051301; GO:0071555	PATHWAY: Cell wall biogenesis; peptidoglycan biosynthesis. {ECO:0000256|HAMAP-Rule:MF_02019, ECO:0000256|RuleBase:RU004136}.	bln:Blon_0852;	K01929;
B7GQD1	L-aspartate oxidase (EC 1.4.3.16)	Blon_0911	543	NAD biosynthetic process [GO:0009435]	cytoplasm [GO:0005737]	L-aspartate:fumarate oxidoreductase activity [GO:0044318]; L-aspartate oxidase activity [GO:0008734]	cytoplasm [GO:0005737]; L-aspartate oxidase activity [GO:0008734]; L-aspartate:fumarate oxidoreductase activity [GO:0044318]; NAD biosynthetic process [GO:0009435]	GO:0005737; GO:0008734; GO:0009435; GO:0044318	PATHWAY: Cofactor biosynthesis; NAD(+) biosynthesis; iminoaspartate from L-aspartate (oxidase route): step 1/1. {ECO:0000256|RuleBase:RU362049}.	bln:Blon_0911;	K00278;
B7GN24	Nicotinate phosphoribosyltransferase (EC 6.3.4.21)	Blon_0409	440	NAD biosynthetic process [GO:0009435]		nicotinate-nucleotide diphosphorylase (carboxylating) activity [GO:0004514]; nicotinate phosphoribosyltransferase activity [GO:0004516]	nicotinate phosphoribosyltransferase activity [GO:0004516]; nicotinate-nucleotide diphosphorylase (carboxylating) activity [GO:0004514]; NAD biosynthetic process [GO:0009435]	GO:0004514; GO:0004516; GO:0009435	PATHWAY: Cofactor biosynthesis; NAD(+) biosynthesis; nicotinate D-ribonucleotide from nicotinate: step 1/1. {ECO:0000256|RuleBase:RU365100, ECO:0000256|SAAS:SAAS01130068}.	bln:Blon_0409;	K00763;
B7GQD0	Quinolinate synthase A (EC 2.5.1.72)	Blon_0910	426	NAD biosynthetic process [GO:0009435]	cytoplasm [GO:0005737]	4 iron, 4 sulfur cluster binding [GO:0051539]; metal ion binding [GO:0046872]; quinolinate synthetase A activity [GO:0008987]	cytoplasm [GO:0005737]; 4 iron, 4 sulfur cluster binding [GO:0051539]; metal ion binding [GO:0046872]; quinolinate synthetase A activity [GO:0008987]; NAD biosynthetic process [GO:0009435]	GO:0005737; GO:0008987; GO:0009435; GO:0046872; GO:0051539	PATHWAY: Cofactor biosynthesis; NAD(+) biosynthesis; quinolinate from iminoaspartate: step 1/1. {ECO:0000256|HAMAP-Rule:MF_00569, ECO:0000256|SAAS:SAAS00883494}.	bln:Blon_0910;	K03517;
B7GUB5	Pyridoxal 5'-phosphate synthase subunit PdxS (PLP synthase subunit PdxS) (EC 4.3.3.6) (Pdx1)	Blon_1994	291	pyridoxal phosphate biosynthetic process [GO:0042823]		pyridoxal 5'-phosphate synthase (glutamine hydrolysing) activity [GO:0036381]	pyridoxal 5'-phosphate synthase (glutamine hydrolysing) activity [GO:0036381]; pyridoxal phosphate biosynthetic process [GO:0042823]	GO:0036381; GO:0042823	PATHWAY: Cofactor biosynthesis; pyridoxal 5'-phosphate biosynthesis. {ECO:0000255|HAMAP-Rule:MF_01824}.	bln:Blon_1994;blon:BLIJ_2068;	K06215;
B7GQ19	Multifunctional fusion protein [Includes: Phosphomethylpyrimidine synthase (EC 4.1.99.17) (Hydroxymethylpyrimidine phosphate synthase) (Thiamine biosynthesis protein ThiC) (HMP-P synthase) (HMP-phosphate synthase) (HMPP synthase); Thiamine-phosphate synthase (TP synthase) (TPS) (EC 2.5.1.3) (Thiamine-phosphate pyrophosphorylase) (TMP pyrophosphorylase) (TMP-PPase)]	Blon_0796	917	thiamine biosynthetic process [GO:0009228]; thiamine diphosphate biosynthetic process [GO:0009229]		4 iron, 4 sulfur cluster binding [GO:0051539]; carbon-carbon lyase activity [GO:0016830]; magnesium ion binding [GO:0000287]; thiamine-phosphate diphosphorylase activity [GO:0004789]; zinc ion binding [GO:0008270]	4 iron, 4 sulfur cluster binding [GO:0051539]; carbon-carbon lyase activity [GO:0016830]; magnesium ion binding [GO:0000287]; thiamine-phosphate diphosphorylase activity [GO:0004789]; zinc ion binding [GO:0008270]; thiamine biosynthetic process [GO:0009228]; thiamine diphosphate biosynthetic process [GO:0009229]	GO:0000287; GO:0004789; GO:0008270; GO:0009228; GO:0009229; GO:0016830; GO:0051539	PATHWAY: Cofactor biosynthesis; thiamine diphosphate biosynthesis; thiamine phosphate from 4-amino-2-methyl-5-diphosphomethylpyrimidine and 4-methyl-5-(2-phosphoethyl)-thiazole: step 1/1. {ECO:0000256|HAMAP-Rule:MF_00097, ECO:0000256|SAAS:SAAS00709682}.	bln:Blon_0796;	K03147;
B7GSU3	Pyridoxal kinase (EC 2.7.1.35)	Blon_1697	290	pyridoxal 5'-phosphate salvage [GO:0009443]		ATP binding [GO:0005524]; pyridoxal kinase activity [GO:0008478]	ATP binding [GO:0005524]; pyridoxal kinase activity [GO:0008478]; pyridoxal 5'-phosphate salvage [GO:0009443]	GO:0005524; GO:0008478; GO:0009443	PATHWAY: Cofactor metabolism; pyridoxal 5'-phosphate salvage; pyridoxal 5'-phosphate from pyridoxal: step 1/1. {ECO:0000256|SAAS:SAAS00768931}.	bln:Blon_1697;	K00868;
B7GQ62	L-lactate dehydrogenase (L-LDH) (EC 1.1.1.27)	Blon_0840	320	glycolytic process [GO:0006096]	cytoplasm [GO:0005737]	L-lactate dehydrogenase activity [GO:0004459]	cytoplasm [GO:0005737]; L-lactate dehydrogenase activity [GO:0004459]; glycolytic process [GO:0006096]	GO:0004459; GO:0005737; GO:0006096	PATHWAY: Fermentation; pyruvate fermentation to lactate; (S)-lactate from pyruvate: step 1/1. {ECO:0000256|HAMAP-Rule:MF_00488}.	bln:Blon_0840;	K00016;
B7GPD6	Ribonucleoside-diphosphate reductase subunit beta (EC 1.17.4.1)	Blon_2477	330	deoxyribonucleotide biosynthetic process [GO:0009263]; DNA replication [GO:0006260]	ribonucleoside-diphosphate reductase complex [GO:0005971]	metal ion binding [GO:0046872]; ribonucleoside-diphosphate reductase activity, thioredoxin disulfide as acceptor [GO:0004748]	ribonucleoside-diphosphate reductase complex [GO:0005971]; metal ion binding [GO:0046872]; ribonucleoside-diphosphate reductase activity, thioredoxin disulfide as acceptor [GO:0004748]; deoxyribonucleotide biosynthetic process [GO:0009263]; DNA replication [GO:0006260]	GO:0004748; GO:0005971; GO:0006260; GO:0009263; GO:0046872	PATHWAY: Genetic information processing; DNA replication. {ECO:0000256|PIRNR:PIRNR000355}.	bln:Blon_2477;	K00526;
B7GS87	Glucose-1-phosphate adenylyltransferase (EC 2.7.7.27) (ADP-glucose pyrophosphorylase) (ADPGlc PPase) (ADP-glucose synthase)	Blon_1588	414	glycogen biosynthetic process [GO:0005978]		ATP binding [GO:0005524]; glucose-1-phosphate adenylyltransferase activity [GO:0008878]	ATP binding [GO:0005524]; glucose-1-phosphate adenylyltransferase activity [GO:0008878]; glycogen biosynthetic process [GO:0005978]	GO:0005524; GO:0005978; GO:0008878	PATHWAY: Glycan biosynthesis; glycogen biosynthesis. {ECO:0000255|HAMAP-Rule:MF_00624}.	bln:Blon_1588;blon:BLIJ_1643;	K00975;
B7GT06	1,4-alpha-glucan branching enzyme GlgB (EC 2.4.1.18) (1,4-alpha-D-glucan:1,4-alpha-D-glucan 6-glucosyl-transferase) (Alpha-(1->4)-glucan branching enzyme) (Glycogen branching enzyme) (BE)	Blon_1761	750	glycogen biosynthetic process [GO:0005978]		1,4-alpha-glucan branching enzyme activity [GO:0003844]; 1,4-alpha-glucan branching enzyme activity (using a glucosylated glycogenin as primer for glycogen synthesis) [GO:0102752]; cation binding [GO:0043169]; hydrolase activity, hydrolyzing O-glycosyl compounds [GO:0004553]	1,4-alpha-glucan branching enzyme activity [GO:0003844]; 1,4-alpha-glucan branching enzyme activity (using a glucosylated glycogenin as primer for glycogen synthesis) [GO:0102752]; cation binding [GO:0043169]; hydrolase activity, hydrolyzing O-glycosyl compounds [GO:0004553]; glycogen biosynthetic process [GO:0005978]	GO:0003844; GO:0004553; GO:0005978; GO:0043169; GO:0102752	PATHWAY: Glycan biosynthesis; glycogen biosynthesis. {ECO:0000256|HAMAP-Rule:MF_00685, ECO:0000256|SAAS:SAAS00956853}.	bln:Blon_1761;	K00700;
B7GSX1	Ribose-phosphate pyrophosphokinase (RPPK) (EC 2.7.6.1) (5-phospho-D-ribosyl alpha-1-diphosphate) (Phosphoribosyl diphosphate synthase) (Phosphoribosyl pyrophosphate synthase) (P-Rib-PP synthase) (PRPP synthase) (PRPPase)	Blon_1726	339	5-phosphoribose 1-diphosphate biosynthetic process [GO:0006015]; nucleoside metabolic process [GO:0009116]; nucleotide biosynthetic process [GO:0009165]; ribonucleoside monophosphate biosynthetic process [GO:0009156]	cytoplasm [GO:0005737]	ATP binding [GO:0005524]; kinase activity [GO:0016301]; magnesium ion binding [GO:0000287]; ribose phosphate diphosphokinase activity [GO:0004749]	cytoplasm [GO:0005737]; ATP binding [GO:0005524]; kinase activity [GO:0016301]; magnesium ion binding [GO:0000287]; ribose phosphate diphosphokinase activity [GO:0004749]; 5-phosphoribose 1-diphosphate biosynthetic process [GO:0006015]; nucleoside metabolic process [GO:0009116]; nucleotide biosynthetic process [GO:0009165]; ribonucleoside monophosphate biosynthetic process [GO:0009156]	GO:0000287; GO:0004749; GO:0005524; GO:0005737; GO:0006015; GO:0009116; GO:0009156; GO:0009165; GO:0016301	PATHWAY: Metabolic intermediate biosynthesis; 5-phospho-alpha-D-ribose 1-diphosphate biosynthesis; 5-phospho-alpha-D-ribose 1-diphosphate from D-ribose 5-phosphate (route I): step 1/1. {ECO:0000256|HAMAP-Rule:MF_00583, ECO:0000256|SAAS:SAAS00956751}.	bln:Blon_1726;	K00948;
B7GSX6	Acetate kinase (EC 2.7.2.1) (Acetokinase)	Blon_1731	409	acetyl-CoA biosynthetic process [GO:0006085]; organic acid metabolic process [GO:0006082]	cytoplasm [GO:0005737]	acetate kinase activity [GO:0008776]; ATP binding [GO:0005524]; magnesium ion binding [GO:0000287]	cytoplasm [GO:0005737]; acetate kinase activity [GO:0008776]; ATP binding [GO:0005524]; magnesium ion binding [GO:0000287]; acetyl-CoA biosynthetic process [GO:0006085]; organic acid metabolic process [GO:0006082]	GO:0000287; GO:0005524; GO:0005737; GO:0006082; GO:0006085; GO:0008776	PATHWAY: Metabolic intermediate biosynthesis; acetyl-CoA biosynthesis; acetyl-CoA from acetate: step 1/2. {ECO:0000256|HAMAP-Rule:MF_00020}.	bln:Blon_1731;	K00925;
B7GT17	Urease subunit alpha (EC 3.5.1.5) (Urea amidohydrolase subunit alpha)	Blon_0111	573	urea catabolic process [GO:0043419]	cytoplasm [GO:0005737]	nickel cation binding [GO:0016151]; urease activity [GO:0009039]	cytoplasm [GO:0005737]; nickel cation binding [GO:0016151]; urease activity [GO:0009039]; urea catabolic process [GO:0043419]	GO:0005737; GO:0009039; GO:0016151; GO:0043419	PATHWAY: Nitrogen metabolism; urea degradation; CO(2) and NH(3) from urea (urease route): step 1/1. {ECO:0000256|HAMAP-Rule:MF_01953, ECO:0000256|SAAS:SAAS00317636}.	bln:Blon_0111;	K01428;
B7GTL3	Serine hydroxymethyltransferase (SHMT) (Serine methylase) (EC 2.1.2.1)	Blon_1847	435	glycine biosynthetic process from serine [GO:0019264]; tetrahydrofolate interconversion [GO:0035999]	cytoplasm [GO:0005737]	glycine hydroxymethyltransferase activity [GO:0004372]; pyridoxal phosphate binding [GO:0030170]	cytoplasm [GO:0005737]; glycine hydroxymethyltransferase activity [GO:0004372]; pyridoxal phosphate binding [GO:0030170]; glycine biosynthetic process from serine [GO:0019264]; tetrahydrofolate interconversion [GO:0035999]	GO:0004372; GO:0005737; GO:0019264; GO:0030170; GO:0035999	PATHWAY: One-carbon metabolism; tetrahydrofolate interconversion. {ECO:0000255|HAMAP-Rule:MF_00051}.; PATHWAY: Amino-acid biosynthesis; glycine biosynthesis; glycine from L-serine: step 1/1. {ECO:0000255|HAMAP-Rule:MF_00051}.	bln:Blon_1847;blon:BLIJ_1912;	K00600;
B7GRV7	Methylenetetrahydrofolate reductase (EC 1.5.1.20)	Blon_1454	284	methionine biosynthetic process [GO:0009086]; tetrahydrofolate interconversion [GO:0035999]	cytosol [GO:0005829]	methylenetetrahydrofolate reductase (NAD(P)H) activity [GO:0004489]	cytosol [GO:0005829]; methylenetetrahydrofolate reductase (NAD(P)H) activity [GO:0004489]; methionine biosynthetic process [GO:0009086]; tetrahydrofolate interconversion [GO:0035999]	GO:0004489; GO:0005829; GO:0009086; GO:0035999	PATHWAY: One-carbon metabolism; tetrahydrofolate interconversion. {ECO:0000256|RuleBase:RU003862}.	bln:Blon_1454;	K00297;
B7GT87	Formate--tetrahydrofolate ligase (EC 6.3.4.3)	Blon_0181	505	tetrahydrofolate interconversion [GO:0035999]		ATP binding [GO:0005524]; formate-tetrahydrofolate ligase activity [GO:0004329]	ATP binding [GO:0005524]; formate-tetrahydrofolate ligase activity [GO:0004329]; tetrahydrofolate interconversion [GO:0035999]	GO:0004329; GO:0005524; GO:0035999	PATHWAY: One-carbon metabolism; tetrahydrofolate interconversion. {ECO:0000256|SAAS:SAAS00134432}.	bln:Blon_0181;	K01938;
B7GPV9	Elongation factor P (EF-P)	Blon_0735	188		cytoplasm [GO:0005737]	translation elongation factor activity [GO:0003746]	cytoplasm [GO:0005737]; translation elongation factor activity [GO:0003746]	GO:0003746; GO:0005737	PATHWAY: Protein biosynthesis; polypeptide chain elongation. {ECO:0000255|HAMAP-Rule:MF_00141}.	bln:Blon_0735;blon:BLIJ_0747;	K02356;
B7GT29	Adenylosuccinate synthetase (AMPSase) (AdSS) (EC 6.3.4.4) (IMP--aspartate ligase)	Blon_0123	428	'de novo' AMP biosynthetic process [GO:0044208]	cytoplasm [GO:0005737]	adenylosuccinate synthase activity [GO:0004019]; GTP binding [GO:0005525]; magnesium ion binding [GO:0000287]	cytoplasm [GO:0005737]; adenylosuccinate synthase activity [GO:0004019]; GTP binding [GO:0005525]; magnesium ion binding [GO:0000287]; 'de novo' AMP biosynthetic process [GO:0044208]	GO:0000287; GO:0004019; GO:0005525; GO:0005737; GO:0044208	PATHWAY: Purine metabolism; AMP biosynthesis via de novo pathway; AMP from IMP: step 1/2. {ECO:0000255|HAMAP-Rule:MF_00011}.	bln:Blon_0123;blon:BLIJ_0124;	K01939;
B7GR20	Adenine phosphoribosyltransferase (APRT) (EC 2.4.2.7)	Blon_1160	193	adenine salvage [GO:0006168]; AMP salvage [GO:0044209]; purine ribonucleoside salvage [GO:0006166]	cytoplasm [GO:0005737]	adenine phosphoribosyltransferase activity [GO:0003999]	cytoplasm [GO:0005737]; adenine phosphoribosyltransferase activity [GO:0003999]; adenine salvage [GO:0006168]; AMP salvage [GO:0044209]; purine ribonucleoside salvage [GO:0006166]	GO:0003999; GO:0005737; GO:0006166; GO:0006168; GO:0044209	PATHWAY: Purine metabolism; AMP biosynthesis via salvage pathway; AMP from adenine: step 1/1. {ECO:0000255|HAMAP-Rule:MF_00004}.	bln:Blon_1160;blon:BLIJ_1187;	K00759;
B7GNB9	Adenylate kinase (AK) (EC 2.7.4.3) (ATP-AMP transphosphorylase) (ATP:AMP phosphotransferase) (Adenylate monophosphate kinase)	Blon_2216	186	AMP salvage [GO:0044209]	cytoplasm [GO:0005737]	adenylate kinase activity [GO:0004017]; ATP binding [GO:0005524]	cytoplasm [GO:0005737]; adenylate kinase activity [GO:0004017]; ATP binding [GO:0005524]; AMP salvage [GO:0044209]	GO:0004017; GO:0005524; GO:0005737; GO:0044209	PATHWAY: Purine metabolism; AMP biosynthesis via salvage pathway; AMP from ADP: step 1/1. {ECO:0000256|HAMAP-Rule:MF_00235}.	bln:Blon_2216;	K00939;
B7GSW9	GMP synthase [glutamine-hydrolyzing] (EC 6.3.5.2) (GMP synthetase) (Glutamine amidotransferase)	Blon_1723	520	glutamine metabolic process [GO:0006541]		ATP binding [GO:0005524]; GMP synthase (glutamine-hydrolyzing) activity [GO:0003922]; pyrophosphatase activity [GO:0016462]	ATP binding [GO:0005524]; GMP synthase (glutamine-hydrolyzing) activity [GO:0003922]; pyrophosphatase activity [GO:0016462]; glutamine metabolic process [GO:0006541]	GO:0003922; GO:0005524; GO:0006541; GO:0016462	PATHWAY: Purine metabolism; GMP biosynthesis; GMP from XMP (L-Gln route): step 1/1. {ECO:0000256|HAMAP-Rule:MF_00344, ECO:0000256|SAAS:SAAS00723660}.	bln:Blon_1723;	K01951;
B7GU65	Phosphoribosylformylglycinamidine synthase (EC 6.3.5.3)	Blon_1941	1244	'de novo' IMP biosynthetic process [GO:0006189]; glutamine metabolic process [GO:0006541]		ATP binding [GO:0005524]; metal ion binding [GO:0046872]; phosphoribosylformylglycinamidine synthase activity [GO:0004642]	ATP binding [GO:0005524]; metal ion binding [GO:0046872]; phosphoribosylformylglycinamidine synthase activity [GO:0004642]; 'de novo' IMP biosynthetic process [GO:0006189]; glutamine metabolic process [GO:0006541]	GO:0004642; GO:0005524; GO:0006189; GO:0006541; GO:0046872	PATHWAY: Purine metabolism; IMP biosynthesis via de novo pathway; 5-amino-1-(5-phospho-D-ribosyl)imidazole from N(2)-formyl-N(1)-(5-phospho-D-ribosyl)glycinamide: step 1/2. {ECO:0000256|SAAS:SAAS01143431}.	bln:Blon_1941;	K01952;
B7GU81	Phosphoribosylformylglycinamidine cyclo-ligase (EC 6.3.3.1) (AIR synthase) (AIRS) (Phosphoribosyl-aminoimidazole synthetase)	Blon_1959	345	'de novo' IMP biosynthetic process [GO:0006189]	cytoplasm [GO:0005737]	ATP binding [GO:0005524]; phosphoribosylformylglycinamidine cyclo-ligase activity [GO:0004641]	cytoplasm [GO:0005737]; ATP binding [GO:0005524]; phosphoribosylformylglycinamidine cyclo-ligase activity [GO:0004641]; 'de novo' IMP biosynthetic process [GO:0006189]	GO:0004641; GO:0005524; GO:0005737; GO:0006189	PATHWAY: Purine metabolism; IMP biosynthesis via de novo pathway; 5-amino-1-(5-phospho-D-ribosyl)imidazole from N(2)-formyl-N(1)-(5-phospho-D-ribosyl)glycinamide: step 2/2. {ECO:0000255|HAMAP-Rule:MF_00741}.	bln:Blon_1959;blon:BLIJ_2031;	K01933;
B7GU64	Phosphoribosylaminoimidazole-succinocarboxamide synthase (EC 6.3.2.6) (SAICAR synthetase)	Blon_1940	250	'de novo' IMP biosynthetic process [GO:0006189]; cobalamin biosynthetic process [GO:0009236]		ATP binding [GO:0005524]; phosphoribosylaminoimidazolesuccinocarboxamide synthase activity [GO:0004639]	ATP binding [GO:0005524]; phosphoribosylaminoimidazolesuccinocarboxamide synthase activity [GO:0004639]; 'de novo' IMP biosynthetic process [GO:0006189]; cobalamin biosynthetic process [GO:0009236]	GO:0004639; GO:0005524; GO:0006189; GO:0009236	PATHWAY: Purine metabolism; IMP biosynthesis via de novo pathway; 5-amino-1-(5-phospho-D-ribosyl)imidazole-4-carboxamide from 5-amino-1-(5-phospho-D-ribosyl)imidazole-4-carboxylate: step 1/2. {ECO:0000255|HAMAP-Rule:MF_00137}.	bln:Blon_1940;blon:BLIJ_2012;	K01923;
B7GUA1	N5-carboxyaminoimidazole ribonucleotide synthase (N5-CAIR synthase) (EC 6.3.4.18) (5-(carboxyamino)imidazole ribonucleotide synthetase)	Blon_1980	392	'de novo' IMP biosynthetic process [GO:0006189]		5-(carboxyamino)imidazole ribonucleotide synthase activity [GO:0034028]; ATP binding [GO:0005524]; metal ion binding [GO:0046872]; phosphoribosylaminoimidazole carboxylase activity [GO:0004638]	5-(carboxyamino)imidazole ribonucleotide synthase activity [GO:0034028]; ATP binding [GO:0005524]; metal ion binding [GO:0046872]; phosphoribosylaminoimidazole carboxylase activity [GO:0004638]; 'de novo' IMP biosynthetic process [GO:0006189]	GO:0004638; GO:0005524; GO:0006189; GO:0034028; GO:0046872	PATHWAY: Purine metabolism; IMP biosynthesis via de novo pathway; 5-amino-1-(5-phospho-D-ribosyl)imidazole-4-carboxylate from 5-amino-1-(5-phospho-D-ribosyl)imidazole (N5-CAIR route): step 1/2. {ECO:0000256|HAMAP-Rule:MF_01928, ECO:0000256|RuleBase:RU361200}.	bln:Blon_1980;	K01589;
B7GR24	Bifunctional purine biosynthesis protein PurH [Includes: Phosphoribosylaminoimidazolecarboxamide formyltransferase (EC 2.1.2.3) (AICAR transformylase); IMP cyclohydrolase (EC 3.5.4.10) (ATIC) (IMP synthase) (Inosinicase)]	Blon_1164	517	'de novo' IMP biosynthetic process [GO:0006189]		IMP cyclohydrolase activity [GO:0003937]; phosphoribosylaminoimidazolecarboxamide formyltransferase activity [GO:0004643]	IMP cyclohydrolase activity [GO:0003937]; phosphoribosylaminoimidazolecarboxamide formyltransferase activity [GO:0004643]; 'de novo' IMP biosynthetic process [GO:0006189]	GO:0003937; GO:0004643; GO:0006189	PATHWAY: Purine metabolism; IMP biosynthesis via de novo pathway; 5-formamido-1-(5-phospho-D-ribosyl)imidazole-4-carboxamide from 5-amino-1-(5-phospho-D-ribosyl)imidazole-4-carboxamide (10-formyl THF route): step 1/1. {ECO:0000256|HAMAP-Rule:MF_00139, ECO:0000256|SAAS:SAAS00010681}.; PATHWAY: Purine metabolism; IMP biosynthesis via de novo pathway; IMP from 5-formamido-1-(5-phospho-D-ribosyl)imid…	bln:Blon_1164;	K00602;
B7GU82	Phosphoribosylamine--glycine ligase (EC 6.3.4.13) (GARS) (Glycinamide ribonucleotide synthetase) (Phosphoribosylglycinamide synthetase)	Blon_1960	422	'de novo' IMP biosynthetic process [GO:0006189]; purine nucleobase biosynthetic process [GO:0009113]		ATP binding [GO:0005524]; metal ion binding [GO:0046872]; phosphoribosylamine-glycine ligase activity [GO:0004637]	ATP binding [GO:0005524]; metal ion binding [GO:0046872]; phosphoribosylamine-glycine ligase activity [GO:0004637]; 'de novo' IMP biosynthetic process [GO:0006189]; purine nucleobase biosynthetic process [GO:0009113]	GO:0004637; GO:0005524; GO:0006189; GO:0009113; GO:0046872	PATHWAY: Purine metabolism; IMP biosynthesis via de novo pathway; N(1)-(5-phospho-D-ribosyl)glycinamide from 5-phospho-alpha-D-ribose 1-diphosphate: step 2/2. {ECO:0000256|HAMAP-Rule:MF_00138}.	bln:Blon_1960;	K01945;
B7GU62	Formate-dependent phosphoribosylglycinamide formyltransferase (5'-phosphoribosylglycinamide transformylase 2) (Formate-dependent GAR transformylase) (EC 2.1.2.-) (GAR transformylase 2) (GART 2) (Non-folate glycinamide ribonucleotide transformylase) (Phosphoribosylglycinamide formyltransferase 2)	Blon_1938	445	'de novo' IMP biosynthetic process [GO:0006189]		ATP binding [GO:0005524]; lyase activity [GO:0016829]; magnesium ion binding [GO:0000287]; phosphoribosylglycinamide formyltransferase 2 activity [GO:0043815]; phosphoribosylglycinamide formyltransferase activity [GO:0004644]	ATP binding [GO:0005524]; lyase activity [GO:0016829]; magnesium ion binding [GO:0000287]; phosphoribosylglycinamide formyltransferase 2 activity [GO:0043815]; phosphoribosylglycinamide formyltransferase activity [GO:0004644]; 'de novo' IMP biosynthetic process [GO:0006189]	GO:0000287; GO:0004644; GO:0005524; GO:0006189; GO:0016829; GO:0043815	PATHWAY: Purine metabolism; IMP biosynthesis via de novo pathway; N(2)-formyl-N(1)-(5-phospho-D-ribosyl)glycinamide from N(1)-(5-phospho-D-ribosyl)glycinamide (formate route): step 1/1. {ECO:0000256|HAMAP-Rule:MF_01643, ECO:0000256|SAAS:SAAS00083138}.	bln:Blon_1938;	K08289;
B7GP49	Hypoxanthine phosphoribosyltransferase (EC 2.4.2.8)	Blon_0548	187	IMP salvage [GO:0032264]; purine ribonucleoside salvage [GO:0006166]	cytoplasm [GO:0005737]	guanine phosphoribosyltransferase activity [GO:0052657]; hypoxanthine phosphoribosyltransferase activity [GO:0004422]; metal ion binding [GO:0046872]; nucleotide binding [GO:0000166]	cytoplasm [GO:0005737]; guanine phosphoribosyltransferase activity [GO:0052657]; hypoxanthine phosphoribosyltransferase activity [GO:0004422]; metal ion binding [GO:0046872]; nucleotide binding [GO:0000166]; IMP salvage [GO:0032264]; purine ribonucleoside salvage [GO:0006166]	GO:0000166; GO:0004422; GO:0005737; GO:0006166; GO:0032264; GO:0046872; GO:0052657	PATHWAY: Purine metabolism; IMP biosynthesis via salvage pathway; IMP from hypoxanthine: step 1/1. {ECO:0000256|RuleBase:RU364099}.	bln:Blon_0548;	K00760;
B7GPG5	Inosine-5'-monophosphate dehydrogenase (IMP dehydrogenase) (IMPD) (IMPDH) (EC 1.1.1.205)	Blon_0584	517	GMP biosynthetic process [GO:0006177]		IMP dehydrogenase activity [GO:0003938]; metal ion binding [GO:0046872]; nucleotide binding [GO:0000166]	IMP dehydrogenase activity [GO:0003938]; metal ion binding [GO:0046872]; nucleotide binding [GO:0000166]; GMP biosynthetic process [GO:0006177]	GO:0000166; GO:0003938; GO:0006177; GO:0046872	PATHWAY: Purine metabolism; XMP biosynthesis via de novo pathway; XMP from IMP: step 1/1. {ECO:0000256|HAMAP-Rule:MF_01964, ECO:0000256|RuleBase:RU003928}.	bln:Blon_0584;	K00088;
B7GSB6	Xanthine phosphoribosyltransferase (XPRTase) (EC 2.4.2.22)	Blon_1617	193	purine ribonucleoside salvage [GO:0006166]; xanthine metabolic process [GO:0046110]; XMP salvage [GO:0032265]	cytoplasm [GO:0005737]	xanthine phosphoribosyltransferase activity [GO:0000310]	cytoplasm [GO:0005737]; xanthine phosphoribosyltransferase activity [GO:0000310]; purine ribonucleoside salvage [GO:0006166]; xanthine metabolic process [GO:0046110]; XMP salvage [GO:0032265]	GO:0000310; GO:0005737; GO:0006166; GO:0032265; GO:0046110	PATHWAY: Purine metabolism; XMP biosynthesis via salvage pathway; XMP from xanthine: step 1/1. {ECO:0000255|HAMAP-Rule:MF_01184}.	bln:Blon_1617;blon:BLIJ_1672;	K03816;
B7GS94	CTP synthase (EC 6.3.4.2) (Cytidine 5'-triphosphate synthase) (Cytidine triphosphate synthetase) (CTP synthetase) (CTPS) (UTP--ammonia ligase)	Blon_1595	559	'de novo' CTP biosynthetic process [GO:0044210]; glutamine metabolic process [GO:0006541]		ATP binding [GO:0005524]; CTP synthase activity [GO:0003883]; metal ion binding [GO:0046872]	ATP binding [GO:0005524]; CTP synthase activity [GO:0003883]; metal ion binding [GO:0046872]; 'de novo' CTP biosynthetic process [GO:0044210]; glutamine metabolic process [GO:0006541]	GO:0003883; GO:0005524; GO:0006541; GO:0044210; GO:0046872	PATHWAY: Pyrimidine metabolism; CTP biosynthesis via de novo pathway; CTP from UDP: step 2/2. {ECO:0000256|HAMAP-Rule:MF_01227, ECO:0000256|SAAS:SAAS00710815}.	bln:Blon_1595;	K01937;
B7GQS0	Uridylate kinase (UK) (EC 2.7.4.22) (Uridine monophosphate kinase) (UMP kinase) (UMPK)	Blon_1058	246	'de novo' CTP biosynthetic process [GO:0044210]	cytoplasm [GO:0005737]	ATP binding [GO:0005524]; UMP kinase activity [GO:0033862]	cytoplasm [GO:0005737]; ATP binding [GO:0005524]; UMP kinase activity [GO:0033862]; 'de novo' CTP biosynthetic process [GO:0044210]	GO:0005524; GO:0005737; GO:0033862; GO:0044210	PATHWAY: Pyrimidine metabolism; CTP biosynthesis via de novo pathway; UDP from UMP (UMPK route): step 1/1. {ECO:0000256|HAMAP-Rule:MF_01220, ECO:0000256|SAAS:SAAS00056421}.	bln:Blon_1058;	K09903;
B7GRU8	Orotate phosphoribosyltransferase (OPRT) (OPRTase) (EC 2.4.2.10)	Blon_1445	231	'de novo' UMP biosynthetic process [GO:0044205]; nucleoside metabolic process [GO:0009116]		magnesium ion binding [GO:0000287]; orotate phosphoribosyltransferase activity [GO:0004588]	magnesium ion binding [GO:0000287]; orotate phosphoribosyltransferase activity [GO:0004588]; 'de novo' UMP biosynthetic process [GO:0044205]; nucleoside metabolic process [GO:0009116]	GO:0000287; GO:0004588; GO:0009116; GO:0044205	PATHWAY: Pyrimidine metabolism; UMP biosynthesis via de novo pathway; UMP from orotate: step 1/2. {ECO:0000255|HAMAP-Rule:MF_01208}.	bln:Blon_1445;blon:BLIJ_1491;	K00762;
B7GRV1	Orotidine 5'-phosphate decarboxylase (EC 4.1.1.23) (OMP decarboxylase) (OMPDCase) (OMPdecase)	Blon_1448	317	'de novo' pyrimidine nucleobase biosynthetic process [GO:0006207]; 'de novo' UMP biosynthetic process [GO:0044205]		orotidine-5'-phosphate decarboxylase activity [GO:0004590]	orotidine-5'-phosphate decarboxylase activity [GO:0004590]; 'de novo' pyrimidine nucleobase biosynthetic process [GO:0006207]; 'de novo' UMP biosynthetic process [GO:0044205]	GO:0004590; GO:0006207; GO:0044205	PATHWAY: Pyrimidine metabolism; UMP biosynthesis via de novo pathway; UMP from orotate: step 2/2. {ECO:0000256|HAMAP-Rule:MF_01215, ECO:0000256|SAAS:SAAS00054396}.	bln:Blon_1448;	K01591;
B7GNR5	Uracil phosphoribosyltransferase (EC 2.4.2.9) (UMP pyrophosphorylase) (UPRTase)	Blon_2363	213	nucleoside metabolic process [GO:0009116]; UMP salvage [GO:0044206]; uracil salvage [GO:0006223]		GTP binding [GO:0005525]; magnesium ion binding [GO:0000287]; uracil phosphoribosyltransferase activity [GO:0004845]	GTP binding [GO:0005525]; magnesium ion binding [GO:0000287]; uracil phosphoribosyltransferase activity [GO:0004845]; nucleoside metabolic process [GO:0009116]; UMP salvage [GO:0044206]; uracil salvage [GO:0006223]	GO:0000287; GO:0004845; GO:0005525; GO:0006223; GO:0009116; GO:0044206	PATHWAY: Pyrimidine metabolism; UMP biosynthesis via salvage pathway; UMP from uracil: step 1/1. {ECO:0000255|HAMAP-Rule:MF_01218}.	bln:Blon_2363;blon:BLIJ_2436;	K00761;
B7GMZ8	30S ribosomal protein S16	Blon_0383	153	translation [GO:0006412]	ribosome [GO:0005840]	structural constituent of ribosome [GO:0003735]	ribosome [GO:0005840]; structural constituent of ribosome [GO:0003735]; translation [GO:0006412]	GO:0003735; GO:0005840; GO:0006412		bln:Blon_0383;blon:BLIJ_0390;	K02959;
B7GN27	dITP/XTP pyrophosphatase (EC 3.6.1.66) (Non-canonical purine NTP pyrophosphatase) (Non-standard purine NTP pyrophosphatase) (Nucleoside-triphosphate diphosphatase) (Nucleoside-triphosphate pyrophosphatase) (NTPase)	Blon_0412	252	nucleotide metabolic process [GO:0009117]; purine nucleoside triphosphate catabolic process [GO:0009146]		metal ion binding [GO:0046872]; nucleoside-triphosphatase activity [GO:0017111]; nucleoside-triphosphate diphosphatase activity [GO:0047429]; nucleotide binding [GO:0000166]	metal ion binding [GO:0046872]; nucleoside-triphosphatase activity [GO:0017111]; nucleoside-triphosphate diphosphatase activity [GO:0047429]; nucleotide binding [GO:0000166]; nucleotide metabolic process [GO:0009117]; purine nucleoside triphosphate catabolic process [GO:0009146]	GO:0000166; GO:0009117; GO:0009146; GO:0017111; GO:0046872; GO:0047429		bln:Blon_0412;blon:BLIJ_0420;	K02428;
B7GNA3	Translation initiation factor IF-2	Blon_2198	986		cytoplasm [GO:0005737]	GTPase activity [GO:0003924]; GTP binding [GO:0005525]; translation initiation factor activity [GO:0003743]	cytoplasm [GO:0005737]; GTP binding [GO:0005525]; GTPase activity [GO:0003924]; translation initiation factor activity [GO:0003743]	GO:0003743; GO:0003924; GO:0005525; GO:0005737		bln:Blon_2198;blon:BLIJ_2272;	K02519;
B7GNB3	50S ribosomal protein L17	Blon_2210	173	translation [GO:0006412]	ribosome [GO:0005840]	structural constituent of ribosome [GO:0003735]	ribosome [GO:0005840]; structural constituent of ribosome [GO:0003735]; translation [GO:0006412]	GO:0003735; GO:0005840; GO:0006412		bln:Blon_2210;blon:BLIJ_2283;	K02879;
B7GNB5	30S ribosomal protein S11	Blon_2212	132	translation [GO:0006412]	ribosome [GO:0005840]	rRNA binding [GO:0019843]; structural constituent of ribosome [GO:0003735]	ribosome [GO:0005840]; rRNA binding [GO:0019843]; structural constituent of ribosome [GO:0003735]; translation [GO:0006412]	GO:0003735; GO:0005840; GO:0006412; GO:0019843		bln:Blon_2212;blon:BLIJ_2285;	K02948;
B7GNB6	30S ribosomal protein S13	Blon_2213	125	translation [GO:0006412]	ribosome [GO:0005840]	rRNA binding [GO:0019843]; structural constituent of ribosome [GO:0003735]; tRNA binding [GO:0000049]	ribosome [GO:0005840]; rRNA binding [GO:0019843]; structural constituent of ribosome [GO:0003735]; tRNA binding [GO:0000049]; translation [GO:0006412]	GO:0000049; GO:0003735; GO:0005840; GO:0006412; GO:0019843		bln:Blon_2213;blon:BLIJ_2286;	K02952;
B7GNC1	50S ribosomal protein L15	Blon_2218	150	translation [GO:0006412]	large ribosomal subunit [GO:0015934]	rRNA binding [GO:0019843]; structural constituent of ribosome [GO:0003735]	large ribosomal subunit [GO:0015934]; rRNA binding [GO:0019843]; structural constituent of ribosome [GO:0003735]; translation [GO:0006412]	GO:0003735; GO:0006412; GO:0015934; GO:0019843		bln:Blon_2218;blon:BLIJ_2291;	K02876;
B7GNC2	50S ribosomal protein L30	Blon_2219	61	translation [GO:0006412]	large ribosomal subunit [GO:0015934]	structural constituent of ribosome [GO:0003735]	large ribosomal subunit [GO:0015934]; structural constituent of ribosome [GO:0003735]; translation [GO:0006412]	GO:0003735; GO:0006412; GO:0015934		bln:Blon_2219;blon:BLIJ_2292;	K02907;
B7GNC3	30S ribosomal protein S5	Blon_2220	243	translation [GO:0006412]	small ribosomal subunit [GO:0015935]	rRNA binding [GO:0019843]; structural constituent of ribosome [GO:0003735]	small ribosomal subunit [GO:0015935]; rRNA binding [GO:0019843]; structural constituent of ribosome [GO:0003735]; translation [GO:0006412]	GO:0003735; GO:0006412; GO:0015935; GO:0019843		bln:Blon_2220;blon:BLIJ_2293;	K02988;
B7GNC4	50S ribosomal protein L18	Blon_2221	123	translation [GO:0006412]	ribosome [GO:0005840]	rRNA binding [GO:0019843]; structural constituent of ribosome [GO:0003735]	ribosome [GO:0005840]; rRNA binding [GO:0019843]; structural constituent of ribosome [GO:0003735]; translation [GO:0006412]	GO:0003735; GO:0005840; GO:0006412; GO:0019843		bln:Blon_2221;blon:BLIJ_2294;	K02881;
B7GNC5	50S ribosomal protein L6	Blon_2222	179	translation [GO:0006412]	ribosome [GO:0005840]	rRNA binding [GO:0019843]; structural constituent of ribosome [GO:0003735]	ribosome [GO:0005840]; rRNA binding [GO:0019843]; structural constituent of ribosome [GO:0003735]; translation [GO:0006412]	GO:0003735; GO:0005840; GO:0006412; GO:0019843		bln:Blon_2222;blon:BLIJ_2295;	K02933;
B7GNC6	30S ribosomal protein S8	Blon_2223	132	translation [GO:0006412]	ribosome [GO:0005840]	rRNA binding [GO:0019843]; structural constituent of ribosome [GO:0003735]	ribosome [GO:0005840]; rRNA binding [GO:0019843]; structural constituent of ribosome [GO:0003735]; translation [GO:0006412]	GO:0003735; GO:0005840; GO:0006412; GO:0019843		bln:Blon_2223;blon:BLIJ_2296;	K02994;
B7GNC8	50S ribosomal protein L5	Blon_2225	190	translation [GO:0006412]	ribosome [GO:0005840]	rRNA binding [GO:0019843]; structural constituent of ribosome [GO:0003735]; tRNA binding [GO:0000049]	ribosome [GO:0005840]; rRNA binding [GO:0019843]; structural constituent of ribosome [GO:0003735]; tRNA binding [GO:0000049]; translation [GO:0006412]	GO:0000049; GO:0003735; GO:0005840; GO:0006412; GO:0019843		bln:Blon_2225;blon:BLIJ_2298;	K02931;
B7GNC9	50S ribosomal protein L24	Blon_2226	111	translation [GO:0006412]	ribosome [GO:0005840]	rRNA binding [GO:0019843]; structural constituent of ribosome [GO:0003735]	ribosome [GO:0005840]; rRNA binding [GO:0019843]; structural constituent of ribosome [GO:0003735]; translation [GO:0006412]	GO:0003735; GO:0005840; GO:0006412; GO:0019843		bln:Blon_2226;blon:BLIJ_2299;	K02895;
B7GND0	50S ribosomal protein L14	Blon_2227	122	translation [GO:0006412]	large ribosomal subunit [GO:0015934]	rRNA binding [GO:0019843]; structural constituent of ribosome [GO:0003735]	large ribosomal subunit [GO:0015934]; rRNA binding [GO:0019843]; structural constituent of ribosome [GO:0003735]; translation [GO:0006412]	GO:0003735; GO:0006412; GO:0015934; GO:0019843		bln:Blon_2227;blon:BLIJ_2300;	K02874;
B7GND1	30S ribosomal protein S17	Blon_2228	86	translation [GO:0006412]	ribosome [GO:0005840]	rRNA binding [GO:0019843]; structural constituent of ribosome [GO:0003735]	ribosome [GO:0005840]; rRNA binding [GO:0019843]; structural constituent of ribosome [GO:0003735]; translation [GO:0006412]	GO:0003735; GO:0005840; GO:0006412; GO:0019843		bln:Blon_2228;blon:BLIJ_2301;	K02961;
B7GND3	50S ribosomal protein L16	Blon_2230	139	translation [GO:0006412]	ribosome [GO:0005840]	rRNA binding [GO:0019843]; structural constituent of ribosome [GO:0003735]; tRNA binding [GO:0000049]	ribosome [GO:0005840]; rRNA binding [GO:0019843]; structural constituent of ribosome [GO:0003735]; tRNA binding [GO:0000049]; translation [GO:0006412]	GO:0000049; GO:0003735; GO:0005840; GO:0006412; GO:0019843		bln:Blon_2230;blon:BLIJ_2303;	K02878;
B7GND4	30S ribosomal protein S3	Blon_2231	267	translation [GO:0006412]	ribosome [GO:0005840]	mRNA binding [GO:0003729]; rRNA binding [GO:0019843]; structural constituent of ribosome [GO:0003735]	ribosome [GO:0005840]; mRNA binding [GO:0003729]; rRNA binding [GO:0019843]; structural constituent of ribosome [GO:0003735]; translation [GO:0006412]	GO:0003729; GO:0003735; GO:0005840; GO:0006412; GO:0019843		bln:Blon_2231;blon:BLIJ_2304;	K02982;
B7GND5	50S ribosomal protein L22	Blon_2232	119	translation [GO:0006412]	large ribosomal subunit [GO:0015934]	rRNA binding [GO:0019843]; structural constituent of ribosome [GO:0003735]	large ribosomal subunit [GO:0015934]; rRNA binding [GO:0019843]; structural constituent of ribosome [GO:0003735]; translation [GO:0006412]	GO:0003735; GO:0006412; GO:0015934; GO:0019843		bln:Blon_2232;blon:BLIJ_2305;	K02890;
B7GND6	30S ribosomal protein S19	Blon_2233	92	translation [GO:0006412]	small ribosomal subunit [GO:0015935]	rRNA binding [GO:0019843]; structural constituent of ribosome [GO:0003735]	small ribosomal subunit [GO:0015935]; rRNA binding [GO:0019843]; structural constituent of ribosome [GO:0003735]; translation [GO:0006412]	GO:0003735; GO:0006412; GO:0015935; GO:0019843		bln:Blon_2233;blon:BLIJ_2306;	K02965;
B7GND7	50S ribosomal protein L2	Blon_2234	276	translation [GO:0006412]	large ribosomal subunit [GO:0015934]	rRNA binding [GO:0019843]; structural constituent of ribosome [GO:0003735]; transferase activity [GO:0016740]	large ribosomal subunit [GO:0015934]; rRNA binding [GO:0019843]; structural constituent of ribosome [GO:0003735]; transferase activity [GO:0016740]; translation [GO:0006412]	GO:0003735; GO:0006412; GO:0015934; GO:0016740; GO:0019843		bln:Blon_2234;blon:BLIJ_2307;	K02886;
B7GND8	50S ribosomal protein L23	Blon_2235	98	translation [GO:0006412]	ribosome [GO:0005840]	rRNA binding [GO:0019843]; structural constituent of ribosome [GO:0003735]	ribosome [GO:0005840]; rRNA binding [GO:0019843]; structural constituent of ribosome [GO:0003735]; translation [GO:0006412]	GO:0003735; GO:0005840; GO:0006412; GO:0019843		bln:Blon_2235;blon:BLIJ_2308;	K02892;
B7GND9	50S ribosomal protein L4	Blon_2236	218	translation [GO:0006412]	ribosome [GO:0005840]	rRNA binding [GO:0019843]; structural constituent of ribosome [GO:0003735]	ribosome [GO:0005840]; rRNA binding [GO:0019843]; structural constituent of ribosome [GO:0003735]; translation [GO:0006412]	GO:0003735; GO:0005840; GO:0006412; GO:0019843		bln:Blon_2236;blon:BLIJ_2309;	K02926;
B7GNE0	50S ribosomal protein L3	Blon_2237	213	translation [GO:0006412]	ribosome [GO:0005840]	rRNA binding [GO:0019843]; structural constituent of ribosome [GO:0003735]	ribosome [GO:0005840]; rRNA binding [GO:0019843]; structural constituent of ribosome [GO:0003735]; translation [GO:0006412]	GO:0003735; GO:0005840; GO:0006412; GO:0019843		bln:Blon_2237;blon:BLIJ_2310;	K02906;
B7GNE1	30S ribosomal protein S10	Blon_2238	102	translation [GO:0006412]	ribosome [GO:0005840]	structural constituent of ribosome [GO:0003735]; tRNA binding [GO:0000049]	ribosome [GO:0005840]; structural constituent of ribosome [GO:0003735]; tRNA binding [GO:0000049]; translation [GO:0006412]	GO:0000049; GO:0003735; GO:0005840; GO:0006412		bln:Blon_2238;blon:BLIJ_2311;	K02946;
B7GNE7	30S ribosomal protein S9	Blon_2244	163	translation [GO:0006412]	ribosome [GO:0005840]	structural constituent of ribosome [GO:0003735]	ribosome [GO:0005840]; structural constituent of ribosome [GO:0003735]; translation [GO:0006412]	GO:0003735; GO:0005840; GO:0006412		bln:Blon_2244;blon:BLIJ_2316;	K02996;
B7GNE8	50S ribosomal protein L13	Blon_2245	149	translation [GO:0006412]	ribosome [GO:0005840]	structural constituent of ribosome [GO:0003735]	ribosome [GO:0005840]; structural constituent of ribosome [GO:0003735]; translation [GO:0006412]	GO:0003735; GO:0005840; GO:0006412		bln:Blon_2245;blon:BLIJ_2317;	K02871;
B7GNF9	10 kDa chaperonin (GroES protein) (Protein Cpn10)	Blon_2257	97	protein folding [GO:0006457]	cytoplasm [GO:0005737]	ATP binding [GO:0005524]	cytoplasm [GO:0005737]; ATP binding [GO:0005524]; protein folding [GO:0006457]	GO:0005524; GO:0005737; GO:0006457		bln:Blon_2257;blon:BLIJ_2329;	K04078;
B7GNG8	50S ribosomal protein L7/L12	Blon_2266	126	translation [GO:0006412]	ribosome [GO:0005840]	structural constituent of ribosome [GO:0003735]	ribosome [GO:0005840]; structural constituent of ribosome [GO:0003735]; translation [GO:0006412]	GO:0003735; GO:0005840; GO:0006412		bln:Blon_2266;blon:BLIJ_2338;	K02935;
B7GNG9	50S ribosomal protein L10	Blon_2267	173	ribosome biogenesis [GO:0042254]; translation [GO:0006412]	large ribosomal subunit [GO:0015934]	large ribosomal subunit rRNA binding [GO:0070180]; structural constituent of ribosome [GO:0003735]	large ribosomal subunit [GO:0015934]; large ribosomal subunit rRNA binding [GO:0070180]; structural constituent of ribosome [GO:0003735]; ribosome biogenesis [GO:0042254]; translation [GO:0006412]	GO:0003735; GO:0006412; GO:0015934; GO:0042254; GO:0070180		bln:Blon_2267;blon:BLIJ_2339;	K02864;
B7GNH2	Polyribonucleotide nucleotidyltransferase (EC 2.7.7.8) (Polynucleotide phosphorylase) (PNPase)	Blon_2270	914	mRNA catabolic process [GO:0006402]; RNA processing [GO:0006396]	cytoplasm [GO:0005737]	magnesium ion binding [GO:0000287]; polyribonucleotide nucleotidyltransferase activity [GO:0004654]; RNA binding [GO:0003723]	cytoplasm [GO:0005737]; magnesium ion binding [GO:0000287]; polyribonucleotide nucleotidyltransferase activity [GO:0004654]; RNA binding [GO:0003723]; mRNA catabolic process [GO:0006402]; RNA processing [GO:0006396]	GO:0000287; GO:0003723; GO:0004654; GO:0005737; GO:0006396; GO:0006402		bln:Blon_2270;blon:BLIJ_2342;	K00962;
B7GNH3	30S ribosomal protein S15	Blon_2271	89	translation [GO:0006412]	ribosome [GO:0005840]	rRNA binding [GO:0019843]; structural constituent of ribosome [GO:0003735]	ribosome [GO:0005840]; rRNA binding [GO:0019843]; structural constituent of ribosome [GO:0003735]; translation [GO:0006412]	GO:0003735; GO:0005840; GO:0006412; GO:0019843		bln:Blon_2271;blon:BLIJ_2343;	K02956;
B7GNJ5	50S ribosomal protein L1	Blon_2293	230	regulation of translation [GO:0006417]; translation [GO:0006412]	large ribosomal subunit [GO:0015934]	rRNA binding [GO:0019843]; structural constituent of ribosome [GO:0003735]; tRNA binding [GO:0000049]	large ribosomal subunit [GO:0015934]; rRNA binding [GO:0019843]; structural constituent of ribosome [GO:0003735]; tRNA binding [GO:0000049]; regulation of translation [GO:0006417]; translation [GO:0006412]	GO:0000049; GO:0003735; GO:0006412; GO:0006417; GO:0015934; GO:0019843		bln:Blon_2293;blon:BLIJ_2367;	K02863;
B7GNJ6	50S ribosomal protein L11	Blon_2294	143	translation [GO:0006412]	ribosome [GO:0005840]	large ribosomal subunit rRNA binding [GO:0070180]; structural constituent of ribosome [GO:0003735]	ribosome [GO:0005840]; large ribosomal subunit rRNA binding [GO:0070180]; structural constituent of ribosome [GO:0003735]; translation [GO:0006412]	GO:0003735; GO:0005840; GO:0006412; GO:0070180		bln:Blon_2294;blon:BLIJ_2368;	K02867;
B7GNK2	50S ribosomal protein L27	Blon_2300	82	translation [GO:0006412]	ribosome [GO:0005840]	structural constituent of ribosome [GO:0003735]	ribosome [GO:0005840]; structural constituent of ribosome [GO:0003735]; translation [GO:0006412]	GO:0003735; GO:0005840; GO:0006412		bln:Blon_2300;blon:BLIJ_2374;	K02899;
B7GNK3	50S ribosomal protein L21	Blon_2301	102	translation [GO:0006412]	ribosome [GO:0005840]	rRNA binding [GO:0019843]; structural constituent of ribosome [GO:0003735]	ribosome [GO:0005840]; rRNA binding [GO:0019843]; structural constituent of ribosome [GO:0003735]; translation [GO:0006412]	GO:0003735; GO:0005840; GO:0006412; GO:0019843		bln:Blon_2301;blon:BLIJ_2375;	K02888;
B7GP85	Methionine--tRNA ligase (EC 6.1.1.10) (Methionyl-tRNA synthetase) (MetRS)	Blon_2426	621	methionyl-tRNA aminoacylation [GO:0006431]	cytoplasm [GO:0005737]	ATP binding [GO:0005524]; metal ion binding [GO:0046872]; methionine-tRNA ligase activity [GO:0004825]	cytoplasm [GO:0005737]; ATP binding [GO:0005524]; metal ion binding [GO:0046872]; methionine-tRNA ligase activity [GO:0004825]; methionyl-tRNA aminoacylation [GO:0006431]	GO:0004825; GO:0005524; GO:0005737; GO:0006431; GO:0046872		bln:Blon_2426;blon:BLIJ_2497;	K01874;
B7GPR8	60 kDa chaperonin (GroEL protein) (Protein Cpn60)	Blon_0694	541	protein refolding [GO:0042026]	cytoplasm [GO:0005737]	ATP binding [GO:0005524]; unfolded protein binding [GO:0051082]	cytoplasm [GO:0005737]; ATP binding [GO:0005524]; unfolded protein binding [GO:0051082]; protein refolding [GO:0042026]	GO:0005524; GO:0005737; GO:0042026; GO:0051082		bln:Blon_0694;blon:BLIJ_0707;	K04077;
B7GPS9	Histidine--tRNA ligase (EC 6.1.1.21) (Histidyl-tRNA synthetase) (HisRS)	Blon_0705	466	histidyl-tRNA aminoacylation [GO:0006427]	cytoplasm [GO:0005737]	ATP binding [GO:0005524]; histidine-tRNA ligase activity [GO:0004821]	cytoplasm [GO:0005737]; ATP binding [GO:0005524]; histidine-tRNA ligase activity [GO:0004821]; histidyl-tRNA aminoacylation [GO:0006427]	GO:0004821; GO:0005524; GO:0005737; GO:0006427		bln:Blon_0705;blon:BLIJ_0718;	K01892;
B7GPT0	Aspartate--tRNA(Asp/Asn) ligase (EC 6.1.1.23) (Aspartyl-tRNA synthetase) (AspRS) (Non-discriminating aspartyl-tRNA synthetase) (ND-AspRS)	Blon_0706	599	aspartyl-tRNA aminoacylation [GO:0006422]	cytoplasm [GO:0005737]	aspartate-tRNA(Asn) ligase activity [GO:0050560]; aspartate-tRNA ligase activity [GO:0004815]; ATP binding [GO:0005524]; nucleic acid binding [GO:0003676]	cytoplasm [GO:0005737]; aspartate-tRNA ligase activity [GO:0004815]; aspartate-tRNA(Asn) ligase activity [GO:0050560]; ATP binding [GO:0005524]; nucleic acid binding [GO:0003676]; aspartyl-tRNA aminoacylation [GO:0006422]	GO:0003676; GO:0004815; GO:0005524; GO:0005737; GO:0006422; GO:0050560		bln:Blon_0706;blon:BLIJ_0719;	K01876;
B7GQ24	Cell division protein SepF	Blon_0801	159	division septum assembly [GO:0000917]; FtsZ-dependent cytokinesis [GO:0043093]	cytoplasm [GO:0005737]		cytoplasm [GO:0005737]; division septum assembly [GO:0000917]; FtsZ-dependent cytokinesis [GO:0043093]	GO:0000917; GO:0005737; GO:0043093		bln:Blon_0801;blon:BLIJ_0816;	K09772;
B7GQC3	50S ribosomal protein L35	Blon_0903	64	translation [GO:0006412]	ribosome [GO:0005840]	structural constituent of ribosome [GO:0003735]	ribosome [GO:0005840]; structural constituent of ribosome [GO:0003735]; translation [GO:0006412]	GO:0003735; GO:0005840; GO:0006412		bln:Blon_0903;blon:BLIJ_0920;	K02916;
B7GQC4	50S ribosomal protein L20	Blon_0904	127	ribosomal large subunit assembly [GO:0000027]; translation [GO:0006412]	ribosome [GO:0005840]	rRNA binding [GO:0019843]; structural constituent of ribosome [GO:0003735]	ribosome [GO:0005840]; rRNA binding [GO:0019843]; structural constituent of ribosome [GO:0003735]; ribosomal large subunit assembly [GO:0000027]; translation [GO:0006412]	GO:0000027; GO:0003735; GO:0005840; GO:0006412; GO:0019843		bln:Blon_0904;blon:BLIJ_0921;	K02887;
B7GQH1	Protein translocase subunit SecA	Blon_0952	964	intracellular protein transmembrane transport [GO:0065002]; protein import [GO:0017038]; protein targeting [GO:0006605]	cytoplasm [GO:0005737]; plasma membrane [GO:0005886]	ATP binding [GO:0005524]; metal ion binding [GO:0046872]	cytoplasm [GO:0005737]; plasma membrane [GO:0005886]; ATP binding [GO:0005524]; metal ion binding [GO:0046872]; intracellular protein transmembrane transport [GO:0065002]; protein import [GO:0017038]; protein targeting [GO:0006605]	GO:0005524; GO:0005737; GO:0005886; GO:0006605; GO:0017038; GO:0046872; GO:0065002		bln:Blon_0952;blon:BLIJ_0969;	K03070;
B7GQR8	30S ribosomal protein S2	Blon_1056	281	translation [GO:0006412]	small ribosomal subunit [GO:0015935]	structural constituent of ribosome [GO:0003735]	small ribosomal subunit [GO:0015935]; structural constituent of ribosome [GO:0003735]; translation [GO:0006412]	GO:0003735; GO:0006412; GO:0015935		bln:Blon_1056;blon:BLIJ_1080;	K02967;
B7GQR9	Elongation factor Ts (EF-Ts)	Blon_1057	283		cytoplasm [GO:0005737]	translation elongation factor activity [GO:0003746]	cytoplasm [GO:0005737]; translation elongation factor activity [GO:0003746]	GO:0003746; GO:0005737		bln:Blon_1057;blon:BLIJ_1081;	K02357;
B7GQS1	Ribosome-recycling factor (RRF) (Ribosome-releasing factor)	Blon_1059	183	translational termination [GO:0006415]	cytoplasm [GO:0005737]		cytoplasm [GO:0005737]; translational termination [GO:0006415]	GO:0005737; GO:0006415		bln:Blon_1059;blon:BLIJ_1083;	K02838;
B7GQU5	Nucleotide-binding protein Blon_1085/BLIJ_1109	Blon_1085	328			ATP binding [GO:0005524]; GTP binding [GO:0005525]	ATP binding [GO:0005524]; GTP binding [GO:0005525]	GO:0005524; GO:0005525		bln:Blon_1085;blon:BLIJ_1109;	K06958;
B7GR13	Threonine--tRNA ligase (EC 6.1.1.3) (Threonyl-tRNA synthetase) (ThrRS)	Blon_1153	677	threonyl-tRNA aminoacylation [GO:0006435]	cytoplasm [GO:0005737]	ATP binding [GO:0005524]; metal ion binding [GO:0046872]; threonine-tRNA ligase activity [GO:0004829]; tRNA binding [GO:0000049]	cytoplasm [GO:0005737]; ATP binding [GO:0005524]; metal ion binding [GO:0046872]; threonine-tRNA ligase activity [GO:0004829]; tRNA binding [GO:0000049]; threonyl-tRNA aminoacylation [GO:0006435]	GO:0000049; GO:0004829; GO:0005524; GO:0005737; GO:0006435; GO:0046872		bln:Blon_1153;blon:BLIJ_1180;	K01868;
B7GR15	Probable transcriptional regulatory protein Blon_1155/BLIJ_1182	Blon_1155	251	regulation of transcription, DNA-templated [GO:0006355]	cytoplasm [GO:0005737]	DNA binding [GO:0003677]	cytoplasm [GO:0005737]; DNA binding [GO:0003677]; regulation of transcription, DNA-templated [GO:0006355]	GO:0003677; GO:0005737; GO:0006355		bln:Blon_1155;blon:BLIJ_1182;
B7GRY8	30S ribosomal protein S20	Blon_1487	86	translation [GO:0006412]	ribosome [GO:0005840]	rRNA binding [GO:0019843]; structural constituent of ribosome [GO:0003735]	ribosome [GO:0005840]; rRNA binding [GO:0019843]; structural constituent of ribosome [GO:0003735]; translation [GO:0006412]	GO:0003735; GO:0005840; GO:0006412; GO:0019843		bln:Blon_1487;blon:BLIJ_1538;	K02968;
B7GS74	50S ribosomal protein L25 (General stress protein CTC)	Blon_1575	207	translation [GO:0006412]	ribosome [GO:0005840]	5S rRNA binding [GO:0008097]; structural constituent of ribosome [GO:0003735]	ribosome [GO:0005840]; 5S rRNA binding [GO:0008097]; structural constituent of ribosome [GO:0003735]; translation [GO:0006412]	GO:0003735; GO:0005840; GO:0006412; GO:0008097		bln:Blon_1575;blon:BLIJ_1630;	K02897;
B7GSB1	30S ribosomal protein S4	Blon_1612	208	translation [GO:0006412]	small ribosomal subunit [GO:0015935]	rRNA binding [GO:0019843]; structural constituent of ribosome [GO:0003735]	small ribosomal subunit [GO:0015935]; rRNA binding [GO:0019843]; structural constituent of ribosome [GO:0003735]; translation [GO:0006412]	GO:0003735; GO:0006412; GO:0015935; GO:0019843		bln:Blon_1612;blon:BLIJ_1667;	K02986;
B7GSP5	UPF0145 protein Blon_0093/BLIJ_0092	Blon_0093	110							bln:Blon_0093;blon:BLIJ_0092;
B7GSV7	Trigger factor (TF) (EC 5.2.1.8) (PPIase)	Blon_1711	459	cell cycle [GO:0007049]; cell division [GO:0051301]; protein folding [GO:0006457]; protein transport [GO:0015031]	cytoplasm [GO:0005737]	peptidyl-prolyl cis-trans isomerase activity [GO:0003755]	cytoplasm [GO:0005737]; peptidyl-prolyl cis-trans isomerase activity [GO:0003755]; cell cycle [GO:0007049]; cell division [GO:0051301]; protein folding [GO:0006457]; protein transport [GO:0015031]	GO:0003755; GO:0005737; GO:0006457; GO:0007049; GO:0015031; GO:0051301		bln:Blon_1711;blon:BLIJ_1771;	K03545;
B7GT47	Chaperone protein DnaK (HSP70) (Heat shock 70 kDa protein) (Heat shock protein 70)	Blon_0141	631	protein folding [GO:0006457]	cell wall [GO:0005618]	ATP binding [GO:0005524]; protease binding [GO:0002020]; unfolded protein binding [GO:0051082]	cell wall [GO:0005618]; ATP binding [GO:0005524]; protease binding [GO:0002020]; unfolded protein binding [GO:0051082]; protein folding [GO:0006457]	GO:0002020; GO:0005524; GO:0005618; GO:0006457; GO:0051082		bln:Blon_0141;blon:BLIJ_0145;	K04043;
B7GTP9	Phenylalanine--tRNA ligase alpha subunit (EC 6.1.1.20) (Phenylalanyl-tRNA synthetase alpha subunit) (PheRS)	Blon_1884	355	phenylalanyl-tRNA aminoacylation [GO:0006432]	cytoplasm [GO:0005737]	ATP binding [GO:0005524]; magnesium ion binding [GO:0000287]; phenylalanine-tRNA ligase activity [GO:0004826]; tRNA binding [GO:0000049]	cytoplasm [GO:0005737]; ATP binding [GO:0005524]; magnesium ion binding [GO:0000287]; phenylalanine-tRNA ligase activity [GO:0004826]; tRNA binding [GO:0000049]; phenylalanyl-tRNA aminoacylation [GO:0006432]	GO:0000049; GO:0000287; GO:0004826; GO:0005524; GO:0005737; GO:0006432		bln:Blon_1884;blon:BLIJ_1950;	K01889;
B7GTS5	50S ribosomal protein L9	Blon_0237	148	translation [GO:0006412]	ribosome [GO:0005840]	rRNA binding [GO:0019843]; structural constituent of ribosome [GO:0003735]	ribosome [GO:0005840]; rRNA binding [GO:0019843]; structural constituent of ribosome [GO:0003735]; translation [GO:0006412]	GO:0003735; GO:0005840; GO:0006412; GO:0019843		bln:Blon_0237;blon:BLIJ_0243;	K02939;
B7GTU6	Glutamyl-tRNA(Gln) amidotransferase subunit A (Glu-ADT subunit A) (EC 6.3.5.7)	Blon_0259	513	translation [GO:0006412]	glutamyl-tRNA(Gln) amidotransferase complex [GO:0030956]	amidase activity [GO:0004040]; ATP binding [GO:0005524]; glutaminyl-tRNA synthase (glutamine-hydrolyzing) activity [GO:0050567]	glutamyl-tRNA(Gln) amidotransferase complex [GO:0030956]; amidase activity [GO:0004040]; ATP binding [GO:0005524]; glutaminyl-tRNA synthase (glutamine-hydrolyzing) activity [GO:0050567]; translation [GO:0006412]	GO:0004040; GO:0005524; GO:0006412; GO:0030956; GO:0050567		bln:Blon_0259;blon:BLIJ_0263;	K02433;
B7GTU7	Aspartyl/glutamyl-tRNA(Asn/Gln) amidotransferase subunit B (Asp/Glu-ADT subunit B) (EC 6.3.5.-)	Blon_0260	499	translation [GO:0006412]		ATP binding [GO:0005524]; glutaminyl-tRNA synthase (glutamine-hydrolyzing) activity [GO:0050567]	ATP binding [GO:0005524]; glutaminyl-tRNA synthase (glutamine-hydrolyzing) activity [GO:0050567]; translation [GO:0006412]	GO:0005524; GO:0006412; GO:0050567		bln:Blon_0260;blon:BLIJ_0264;	K02434;
B7GTW0	Valine--tRNA ligase (EC 6.1.1.9) (Valyl-tRNA synthetase) (ValRS)	Blon_0275	911	valyl-tRNA aminoacylation [GO:0006438]	cytoplasm [GO:0005737]	aminoacyl-tRNA editing activity [GO:0002161]; ATP binding [GO:0005524]; valine-tRNA ligase activity [GO:0004832]	cytoplasm [GO:0005737]; aminoacyl-tRNA editing activity [GO:0002161]; ATP binding [GO:0005524]; valine-tRNA ligase activity [GO:0004832]; valyl-tRNA aminoacylation [GO:0006438]	GO:0002161; GO:0004832; GO:0005524; GO:0005737; GO:0006438		bln:Blon_0275;blon:BLIJ_0279;	K01873;
B7GTY8	ATP synthase subunit c (ATP synthase F(0) sector subunit c) (F-type ATPase subunit c) (F-ATPase subunit c) (Lipid-binding protein)	Blon_0304	76	ATP synthesis coupled proton transport [GO:0015986]	integral component of membrane [GO:0016021]; plasma membrane [GO:0005886]; proton-transporting ATP synthase complex, coupling factor F(o) [GO:0045263]	lipid binding [GO:0008289]; proton-transporting ATP synthase activity, rotational mechanism [GO:0046933]	integral component of membrane [GO:0016021]; plasma membrane [GO:0005886]; proton-transporting ATP synthase complex, coupling factor F(o) [GO:0045263]; lipid binding [GO:0008289]; proton-transporting ATP synthase activity, rotational mechanism [GO:0046933]; ATP synthesis coupled proton transport [GO:0015986]	GO:0005886; GO:0008289; GO:0015986; GO:0016021; GO:0045263; GO:0046933		bln:Blon_0304;blon:BLIJ_0309;	K02110;
B7GTZ0	ATP synthase subunit delta (ATP synthase F(1) sector subunit delta) (F-type ATPase subunit delta) (F-ATPase subunit delta)	Blon_0306	278	ATP synthesis coupled proton transport [GO:0015986]	plasma membrane [GO:0005886]; proton-transporting ATP synthase complex, catalytic core F(1) [GO:0045261]	proton-transporting ATP synthase activity, rotational mechanism [GO:0046933]	plasma membrane [GO:0005886]; proton-transporting ATP synthase complex, catalytic core F(1) [GO:0045261]; proton-transporting ATP synthase activity, rotational mechanism [GO:0046933]; ATP synthesis coupled proton transport [GO:0015986]	GO:0005886; GO:0015986; GO:0045261; GO:0046933		bln:Blon_0306;blon:BLIJ_0311;	K02113;
B7GTZ1	ATP synthase subunit alpha (EC 7.1.2.2) (ATP synthase F1 sector subunit alpha) (F-ATPase subunit alpha)	Blon_0307	543	ATP synthesis coupled proton transport [GO:0015986]	plasma membrane [GO:0005886]; proton-transporting ATP synthase complex, catalytic core F(1) [GO:0045261]	ATP binding [GO:0005524]; proton-transporting ATP synthase activity, rotational mechanism [GO:0046933]	plasma membrane [GO:0005886]; proton-transporting ATP synthase complex, catalytic core F(1) [GO:0045261]; ATP binding [GO:0005524]; proton-transporting ATP synthase activity, rotational mechanism [GO:0046933]; ATP synthesis coupled proton transport [GO:0015986]	GO:0005524; GO:0005886; GO:0015986; GO:0045261; GO:0046933		bln:Blon_0307;blon:BLIJ_0312;	K02111;
B7GTZ2	ATP synthase gamma chain (ATP synthase F1 sector gamma subunit) (F-ATPase gamma subunit)	Blon_0308	307	plasma membrane ATP synthesis coupled proton transport [GO:0042777]	plasma membrane [GO:0005886]; proton-transporting ATP synthase complex, catalytic core F(1) [GO:0045261]	ATP binding [GO:0005524]; proton-transporting ATP synthase activity, rotational mechanism [GO:0046933]	plasma membrane [GO:0005886]; proton-transporting ATP synthase complex, catalytic core F(1) [GO:0045261]; ATP binding [GO:0005524]; proton-transporting ATP synthase activity, rotational mechanism [GO:0046933]; plasma membrane ATP synthesis coupled proton transport [GO:0042777]	GO:0005524; GO:0005886; GO:0042777; GO:0045261; GO:0046933		bln:Blon_0308;blon:BLIJ_0313;	K02115;
B7GTZ3	ATP synthase subunit beta (EC 7.1.2.2) (ATP synthase F1 sector subunit beta) (F-ATPase subunit beta)	Blon_0309	490	ATP synthesis coupled proton transport [GO:0015986]	plasma membrane [GO:0005886]; proton-transporting ATP synthase complex, catalytic core F(1) [GO:0045261]	ATP binding [GO:0005524]; proton-transporting ATP synthase activity, rotational mechanism [GO:0046933]	plasma membrane [GO:0005886]; proton-transporting ATP synthase complex, catalytic core F(1) [GO:0045261]; ATP binding [GO:0005524]; proton-transporting ATP synthase activity, rotational mechanism [GO:0046933]; ATP synthesis coupled proton transport [GO:0015986]	GO:0005524; GO:0005886; GO:0015986; GO:0045261; GO:0046933		bln:Blon_0309;blon:BLIJ_0314;	K02112;
B7GU46	Elongation factor Tu (EF-Tu)	Blon_1922	399		cytoplasm [GO:0005737]	GTPase activity [GO:0003924]; GTP binding [GO:0005525]; translation elongation factor activity [GO:0003746]	cytoplasm [GO:0005737]; GTP binding [GO:0005525]; GTPase activity [GO:0003924]; translation elongation factor activity [GO:0003746]	GO:0003746; GO:0003924; GO:0005525; GO:0005737		bln:Blon_1922;blon:BLIJ_1993;	K02358;
B7GU48	30S ribosomal protein S7	Blon_1924	156	translation [GO:0006412]	small ribosomal subunit [GO:0015935]	rRNA binding [GO:0019843]; structural constituent of ribosome [GO:0003735]; tRNA binding [GO:0000049]	small ribosomal subunit [GO:0015935]; rRNA binding [GO:0019843]; structural constituent of ribosome [GO:0003735]; tRNA binding [GO:0000049]; translation [GO:0006412]	GO:0000049; GO:0003735; GO:0006412; GO:0015935; GO:0019843		bln:Blon_1924;blon:BLIJ_1995;	K02992;
B7GU49	30S ribosomal protein S12	Blon_1925	123	translation [GO:0006412]	small ribosomal subunit [GO:0015935]	rRNA binding [GO:0019843]; structural constituent of ribosome [GO:0003735]; tRNA binding [GO:0000049]	small ribosomal subunit [GO:0015935]; rRNA binding [GO:0019843]; structural constituent of ribosome [GO:0003735]; tRNA binding [GO:0000049]; translation [GO:0006412]	GO:0000049; GO:0003735; GO:0006412; GO:0015935; GO:0019843		bln:Blon_1925;blon:BLIJ_1996;	K02950;
B7GUC1	S-ribosylhomocysteine lyase (EC 4.4.1.21) (AI-2 synthesis protein) (Autoinducer-2 production protein LuxS)	Blon_2000	164	quorum sensing [GO:0009372]		iron ion binding [GO:0005506]; S-ribosylhomocysteine lyase activity [GO:0043768]	iron ion binding [GO:0005506]; S-ribosylhomocysteine lyase activity [GO:0043768]; quorum sensing [GO:0009372]	GO:0005506; GO:0009372; GO:0043768		bln:Blon_2000;blon:BLIJ_2075;	K07173;
B7GUF2	Phosphoglucosamine mutase (EC 5.4.2.10)	Blon_2031	461	carbohydrate metabolic process [GO:0005975]		magnesium ion binding [GO:0000287]; phosphoglucosamine mutase activity [GO:0008966]	magnesium ion binding [GO:0000287]; phosphoglucosamine mutase activity [GO:0008966]; carbohydrate metabolic process [GO:0005975]	GO:0000287; GO:0005975; GO:0008966		bln:Blon_2031;blon:BLIJ_2109;	K03431;
B7GUG7	DNA-directed RNA polymerase subunit beta (RNAP subunit beta) (EC 2.7.7.6) (RNA polymerase subunit beta) (Transcriptase subunit beta)	Blon_2049	1187	transcription, DNA-templated [GO:0006351]		DNA binding [GO:0003677]; DNA-directed 5'-3' RNA polymerase activity [GO:0003899]; ribonucleoside binding [GO:0032549]	DNA binding [GO:0003677]; DNA-directed 5'-3' RNA polymerase activity [GO:0003899]; ribonucleoside binding [GO:0032549]; transcription, DNA-templated [GO:0006351]	GO:0003677; GO:0003899; GO:0006351; GO:0032549		bln:Blon_2049;blon:BLIJ_2127;	K03043;
B7GMX3	Uncharacterized protein	Blon_0355	519							bln:Blon_0355;
B7GMX4	Aminopeptidase	Blon_0356	447			cysteine-type endopeptidase activity [GO:0004197]	cysteine-type endopeptidase activity [GO:0004197]	GO:0004197		bln:Blon_0356;	K01372;
B7GMY1	Phosphate-binding protein PstS	Blon_0363	377	phosphate ion transmembrane transport [GO:0035435]	ATP-binding cassette (ABC) transporter complex [GO:0043190]	phosphate ion binding [GO:0042301]	ATP-binding cassette (ABC) transporter complex [GO:0043190]; phosphate ion binding [GO:0042301]; phosphate ion transmembrane transport [GO:0035435]	GO:0035435; GO:0042301; GO:0043190		bln:Blon_0363;	K02040;
B7GMY5	LemA family protein	Blon_0367	192		integral component of membrane [GO:0016021]		integral component of membrane [GO:0016021]	GO:0016021		bln:Blon_0367;	K03744;
B7GMY7	Aldo/keto reductase	Blon_0372	306			oxidoreductase activity [GO:0016491]	oxidoreductase activity [GO:0016491]	GO:0016491		bln:Blon_0372;
B7GN13	Acetolactate synthase, small subunit	Blon_0398	184	branched-chain amino acid biosynthetic process [GO:0009082]		acetolactate synthase regulator activity [GO:1990610]	acetolactate synthase regulator activity [GO:1990610]; branched-chain amino acid biosynthetic process [GO:0009082]	GO:0009082; GO:1990610		bln:Blon_0398;	K01653;
B7GN16	50S ribosomal protein L32	Blon_0401	64	translation [GO:0006412]	large ribosomal subunit [GO:0015934]	structural constituent of ribosome [GO:0003735]	large ribosomal subunit [GO:0015934]; structural constituent of ribosome [GO:0003735]; translation [GO:0006412]	GO:0003735; GO:0006412; GO:0015934		bln:Blon_0401;	K02911;
B7GN26	Ribonuclease PH (RNase PH) (EC 2.7.7.56) (tRNA nucleotidyltransferase)	Blon_0411	258	rRNA catabolic process [GO:0016075]; rRNA processing [GO:0006364]; tRNA processing [GO:0008033]		3'-5'-exoribonuclease activity [GO:0000175]; tRNA binding [GO:0000049]; tRNA nucleotidyltransferase activity [GO:0009022]	3'-5'-exoribonuclease activity [GO:0000175]; tRNA binding [GO:0000049]; tRNA nucleotidyltransferase activity [GO:0009022]; rRNA catabolic process [GO:0016075]; rRNA processing [GO:0006364]; tRNA processing [GO:0008033]	GO:0000049; GO:0000175; GO:0006364; GO:0008033; GO:0009022; GO:0016075		bln:Blon_0411;	K00989;
B7GN35	50S ribosomal protein L19	Blon_0420	121	translation [GO:0006412]	ribosome [GO:0005840]	structural constituent of ribosome [GO:0003735]	ribosome [GO:0005840]; structural constituent of ribosome [GO:0003735]; translation [GO:0006412]	GO:0003735; GO:0005840; GO:0006412		bln:Blon_0420;	K02884;
B7GN41	AMP-dependent synthetase and ligase	Blon_0427	607			ligase activity [GO:0016874]	ligase activity [GO:0016874]	GO:0016874		bln:Blon_0427;	K01897;
B7GN55	Natural resistance-associated macrophage protein	Blon_0444	436		integral component of membrane [GO:0016021]; plasma membrane [GO:0005886]	metal ion transmembrane transporter activity [GO:0046873]	integral component of membrane [GO:0016021]; plasma membrane [GO:0005886]; metal ion transmembrane transporter activity [GO:0046873]	GO:0005886; GO:0016021; GO:0046873		bln:Blon_0444;	K03322;
B7GN73	Phage shock protein C, PspC	Blon_2168	567		integral component of membrane [GO:0016021]		integral component of membrane [GO:0016021]	GO:0016021		bln:Blon_2168;
B7GN89	Phosphoglucomutase, alpha-D-glucose phosphate-specific	Blon_2184	558	carbohydrate metabolic process [GO:0005975]		magnesium ion binding [GO:0000287]; phosphoglucomutase activity [GO:0004614]	magnesium ion binding [GO:0000287]; phosphoglucomutase activity [GO:0004614]; carbohydrate metabolic process [GO:0005975]	GO:0000287; GO:0004614; GO:0005975		bln:Blon_2184;	K01835;
B7GN93	Pyridine nucleotide-disulphide oxidoreductase dimerisation region	Blon_2188	547	cell redox homeostasis [GO:0045454]	cell [GO:0005623]	electron transfer activity [GO:0009055]; flavin adenine dinucleotide binding [GO:0050660]; oxidoreductase activity, acting on a sulfur group of donors, NAD(P) as acceptor [GO:0016668]	cell [GO:0005623]; electron transfer activity [GO:0009055]; flavin adenine dinucleotide binding [GO:0050660]; oxidoreductase activity, acting on a sulfur group of donors, NAD(P) as acceptor [GO:0016668]; cell redox homeostasis [GO:0045454]	GO:0005623; GO:0009055; GO:0016668; GO:0045454; GO:0050660		bln:Blon_2188;
B7GNA4	Transcription termination/antitermination protein NusA	Blon_2199	355	DNA-templated transcription, termination [GO:0006353]; transcription antitermination [GO:0031564]	cytoplasm [GO:0005737]	DNA-binding transcription factor activity [GO:0003700]; RNA binding [GO:0003723]	cytoplasm [GO:0005737]; DNA-binding transcription factor activity [GO:0003700]; RNA binding [GO:0003723]; DNA-templated transcription, termination [GO:0006353]; transcription antitermination [GO:0031564]	GO:0003700; GO:0003723; GO:0005737; GO:0006353; GO:0031564		bln:Blon_2199;	K02600;
B7GNB1	Uncharacterized protein	Blon_2208	726							bln:Blon_2208;
B7GNB4	DNA-directed RNA polymerase subunit alpha (RNAP subunit alpha) (EC 2.7.7.6) (RNA polymerase subunit alpha) (Transcriptase subunit alpha)	Blon_2211	331	transcription, DNA-templated [GO:0006351]		DNA binding [GO:0003677]; DNA-directed 5'-3' RNA polymerase activity [GO:0003899]; protein dimerization activity [GO:0046983]	DNA binding [GO:0003677]; DNA-directed 5'-3' RNA polymerase activity [GO:0003899]; protein dimerization activity [GO:0046983]; transcription, DNA-templated [GO:0006351]	GO:0003677; GO:0003899; GO:0006351; GO:0046983		bln:Blon_2211;	K03040;
B7GNB8	Translation initiation factor IF-1	Blon_2215	72		cytoplasm [GO:0005737]	ribosome binding [GO:0043022]; rRNA binding [GO:0019843]; translation initiation factor activity [GO:0003743]	cytoplasm [GO:0005737]; ribosome binding [GO:0043022]; rRNA binding [GO:0019843]; translation initiation factor activity [GO:0003743]	GO:0003743; GO:0005737; GO:0019843; GO:0043022		bln:Blon_2215;	K02518;
B7GND2	50S ribosomal protein L29	Blon_2229	83	translation [GO:0006412]	ribosome [GO:0005840]	structural constituent of ribosome [GO:0003735]	ribosome [GO:0005840]; structural constituent of ribosome [GO:0003735]; translation [GO:0006412]	GO:0003735; GO:0005840; GO:0006412		bln:Blon_2229;	K02904;
B7GNE4	Aldehyde-alcohol dehydrogenase	Blon_2241	909	alcohol metabolic process [GO:0006066]; carbon utilization [GO:0015976]		acetaldehyde dehydrogenase (acetylating) activity [GO:0008774]; alcohol dehydrogenase (NAD+) activity [GO:0004022]; metal ion binding [GO:0046872]	acetaldehyde dehydrogenase (acetylating) activity [GO:0008774]; alcohol dehydrogenase (NAD+) activity [GO:0004022]; metal ion binding [GO:0046872]; alcohol metabolic process [GO:0006066]; carbon utilization [GO:0015976]	GO:0004022; GO:0006066; GO:0008774; GO:0015976; GO:0046872		bln:Blon_2241;	K04072;
B7GNF8	50S ribosomal protein L33	Blon_2255	55	translation [GO:0006412]	ribosome [GO:0005840]	structural constituent of ribosome [GO:0003735]	ribosome [GO:0005840]; structural constituent of ribosome [GO:0003735]; translation [GO:0006412]	GO:0003735; GO:0005840; GO:0006412		bln:Blon_2255;	K02913;
B7GNG6	Uncharacterized protein	Blon_2264	1207							bln:Blon_2264;
B7GNI6	PKS_AT domain-containing protein	Blon_2284	3194	fatty acid biosynthetic process [GO:0006633]	fatty acid synthase complex [GO:0005835]	enoyl-[acyl-carrier-protein] reductase (NADH) activity [GO:0004318]	fatty acid synthase complex [GO:0005835]; enoyl-[acyl-carrier-protein] reductase (NADH) activity [GO:0004318]; fatty acid biosynthetic process [GO:0006633]	GO:0004318; GO:0005835; GO:0006633		bln:Blon_2284;	K11533;
B7GNJ9	Aminotransferase (EC 2.6.1.-)	Blon_2297	401	biosynthetic process [GO:0009058]		pyridoxal phosphate binding [GO:0030170]; transaminase activity [GO:0008483]	pyridoxal phosphate binding [GO:0030170]; transaminase activity [GO:0008483]; biosynthetic process [GO:0009058]	GO:0008483; GO:0009058; GO:0030170		bln:Blon_2297;
B7GNK4	Ribonuclease, Rne/Rng family	Blon_2302	977	RNA processing [GO:0006396]		ribonuclease activity [GO:0004540]; RNA binding [GO:0003723]	ribonuclease activity [GO:0004540]; RNA binding [GO:0003723]; RNA processing [GO:0006396]	GO:0003723; GO:0004540; GO:0006396		bln:Blon_2302;	K08300;K08301;
B7GNL4	ABC transporter related	Blon_2312	263			ATPase activity [GO:0016887]; ATP binding [GO:0005524]	ATP binding [GO:0005524]; ATPase activity [GO:0016887]	GO:0005524; GO:0016887		bln:Blon_2312;	K02003;
B7GNN0	Polyphosphate kinase (EC 2.7.4.1) (ATP-polyphosphate phosphotransferase) (Polyphosphoric acid kinase)	Blon_2328	745	polyphosphate biosynthetic process [GO:0006799]	polyphosphate kinase complex [GO:0009358]	ATP binding [GO:0005524]; metal ion binding [GO:0046872]; polyphosphate kinase activity [GO:0008976]	polyphosphate kinase complex [GO:0009358]; ATP binding [GO:0005524]; metal ion binding [GO:0046872]; polyphosphate kinase activity [GO:0008976]; polyphosphate biosynthetic process [GO:0006799]	GO:0005524; GO:0006799; GO:0008976; GO:0009358; GO:0046872		bln:Blon_2328;	K00937;
B7GNN3	Sugar (Glycoside-Pentoside-Hexuronide) transporter	Blon_2331	507	carbohydrate transport [GO:0008643]; sodium ion transport [GO:0006814]	integral component of membrane [GO:0016021]	symporter activity [GO:0015293]	integral component of membrane [GO:0016021]; symporter activity [GO:0015293]; carbohydrate transport [GO:0008643]; sodium ion transport [GO:0006814]	GO:0006814; GO:0008643; GO:0015293; GO:0016021		bln:Blon_2331;	K16209;
B7GNN6	Beta-galactosidase (EC 3.2.1.23) (Lactase)	Blon_2334	1023	carbohydrate metabolic process [GO:0005975]	beta-galactosidase complex [GO:0009341]	beta-galactosidase activity [GO:0004565]; carbohydrate binding [GO:0030246]	beta-galactosidase complex [GO:0009341]; beta-galactosidase activity [GO:0004565]; carbohydrate binding [GO:0030246]; carbohydrate metabolic process [GO:0005975]	GO:0004565; GO:0005975; GO:0009341; GO:0030246		bln:Blon_2334;	K01190;
B7GNN8	Alpha-1,3/4-fucosidase, putative	Blon_2336	478	carbohydrate metabolic process [GO:0005975]		alpha-L-fucosidase activity [GO:0004560]	alpha-L-fucosidase activity [GO:0004560]; carbohydrate metabolic process [GO:0005975]	GO:0004560; GO:0005975		bln:Blon_2336;	K01206;
B7GNP0	Dihydrodipicolinate synthetase	Blon_2338	298			lyase activity [GO:0016829]	lyase activity [GO:0016829]	GO:0016829		bln:Blon_2338;	K22397;
B7GNP2	Mandelate racemase/muconate lactonizing enzyme, C-terminal domain protein	Blon_2340	425	carbohydrate catabolic process [GO:0016052]; cellular amino acid catabolic process [GO:0009063]		L-fuconate dehydratase activity [GO:0050023]; metal ion binding [GO:0046872]	L-fuconate dehydratase activity [GO:0050023]; metal ion binding [GO:0046872]; carbohydrate catabolic process [GO:0016052]; cellular amino acid catabolic process [GO:0009063]	GO:0009063; GO:0016052; GO:0046872; GO:0050023		bln:Blon_2340;	K18334;
B7GNS2	Chaperone protein ClpB	Blon_2372	890	protein metabolic process [GO:0019538]; protein refolding [GO:0042026]; response to heat [GO:0009408]	cytoplasm [GO:0005737]	ATP binding [GO:0005524]	cytoplasm [GO:0005737]; ATP binding [GO:0005524]; protein metabolic process [GO:0019538]; protein refolding [GO:0042026]; response to heat [GO:0009408]	GO:0005524; GO:0005737; GO:0009408; GO:0019538; GO:0042026		bln:Blon_2372;	K03695;
B7GNU2	FtsX domain-containing protein	Blon_2393	496		integral component of membrane [GO:0016021]		integral component of membrane [GO:0016021]	GO:0016021		bln:Blon_2393;
B7GNU3	ABC transporter related	Blon_2394	246			ATPase activity [GO:0016887]; ATP binding [GO:0005524]	ATP binding [GO:0005524]; ATPase activity [GO:0016887]	GO:0005524; GO:0016887		bln:Blon_2394;
B7GP39	UDP-glucose 4-epimerase	Blon_0538	337	galactose metabolic process [GO:0006012]		coenzyme binding [GO:0050662]; UDP-glucose 4-epimerase activity [GO:0003978]	coenzyme binding [GO:0050662]; UDP-glucose 4-epimerase activity [GO:0003978]; galactose metabolic process [GO:0006012]	GO:0003978; GO:0006012; GO:0050662		bln:Blon_0538;	K01784;
B7GP41	Lactaldehyde reductase	Blon_0540	383			metal ion binding [GO:0046872]; oxidoreductase activity [GO:0016491]	metal ion binding [GO:0046872]; oxidoreductase activity [GO:0016491]	GO:0016491; GO:0046872		bln:Blon_0540;	K00048;
B7GP50	ATP-dependent zinc metalloprotease FtsH (EC 3.4.24.-)	Blon_0549	697	protein catabolic process [GO:0030163]	integral component of membrane [GO:0016021]; plasma membrane [GO:0005886]	ATPase activity [GO:0016887]; ATP binding [GO:0005524]; metalloendopeptidase activity [GO:0004222]; zinc ion binding [GO:0008270]	integral component of membrane [GO:0016021]; plasma membrane [GO:0005886]; ATP binding [GO:0005524]; ATPase activity [GO:0016887]; metalloendopeptidase activity [GO:0004222]; zinc ion binding [GO:0008270]; protein catabolic process [GO:0030163]	GO:0004222; GO:0005524; GO:0005886; GO:0008270; GO:0016021; GO:0016887; GO:0030163		bln:Blon_0549;	K03798;
B7GP52	Dihydropteroate synthase (EC 2.5.1.15)	Blon_0551	291	folic acid-containing compound biosynthetic process [GO:0009396]		dihydropteroate synthase activity [GO:0004156]	dihydropteroate synthase activity [GO:0004156]; folic acid-containing compound biosynthetic process [GO:0009396]	GO:0004156; GO:0009396		bln:Blon_0551;	K00796;
B7GP55	Acyl-CoA thioesterase	Blon_0554	301	acyl-CoA metabolic process [GO:0006637]		acyl-CoA hydrolase activity [GO:0047617]	acyl-CoA hydrolase activity [GO:0047617]; acyl-CoA metabolic process [GO:0006637]	GO:0006637; GO:0047617		bln:Blon_0554;	K10805;
B7GP65	Putative glucokinase, ROK family	Blon_0565	316	glycolytic process [GO:0006096]	cytoplasm [GO:0005737]	glucokinase activity [GO:0004340]	cytoplasm [GO:0005737]; glucokinase activity [GO:0004340]; glycolytic process [GO:0006096]	GO:0004340; GO:0005737; GO:0006096		bln:Blon_0565;	K00845;
B7GP78	Extracellular solute-binding protein, family 5	Blon_2419	577	transmembrane transport [GO:0055085]	ATP-binding cassette (ABC) transporter complex [GO:0043190]		ATP-binding cassette (ABC) transporter complex [GO:0043190]; transmembrane transport [GO:0055085]	GO:0043190; GO:0055085		bln:Blon_2419;	K02035;
B7GP79	Oligopeptide/dipeptide ABC transporter, ATPase subunit	Blon_2420	712	peptide transport [GO:0015833]		ATPase activity [GO:0016887]; ATP binding [GO:0005524]	ATP binding [GO:0005524]; ATPase activity [GO:0016887]; peptide transport [GO:0015833]	GO:0005524; GO:0015833; GO:0016887		bln:Blon_2420;	K02031;K02032;
B7GP82	Aminopeptidase	Blon_2423	503			cysteine-type endopeptidase activity [GO:0004197]	cysteine-type endopeptidase activity [GO:0004197]	GO:0004197		bln:Blon_2423;	K01372;
B7GP95	Amino acid permease-associated region	Blon_2436	507	amino acid transport [GO:0006865]	integral component of membrane [GO:0016021]	transmembrane transporter activity [GO:0022857]	integral component of membrane [GO:0016021]; transmembrane transporter activity [GO:0022857]; amino acid transport [GO:0006865]	GO:0006865; GO:0016021; GO:0022857		bln:Blon_2436;	K03293;
B7GPA6	Nitroreductase	Blon_2447	254			oxidoreductase activity [GO:0016491]	oxidoreductase activity [GO:0016491]	GO:0016491		bln:Blon_2447;
B7GPD2	RNA methyltransferase, TrmH family, group 3	Blon_2473	333	RNA processing [GO:0006396]		RNA binding [GO:0003723]; RNA methyltransferase activity [GO:0008173]	RNA binding [GO:0003723]; RNA methyltransferase activity [GO:0008173]; RNA processing [GO:0006396]	GO:0003723; GO:0006396; GO:0008173		bln:Blon_2473;	K03218;
B7GPD3	DUF4032 domain-containing protein	Blon_2474	470							bln:Blon_2474;
B7GPD4	ABC transporter related	Blon_2475	375			ATPase activity [GO:0016887]; ATP binding [GO:0005524]	ATP binding [GO:0005524]; ATPase activity [GO:0016887]	GO:0005524; GO:0016887		bln:Blon_2475;	K10112;
B7GPE8	Uncharacterized protein	Blon_2489	732		integral component of membrane [GO:0016021]		integral component of membrane [GO:0016021]	GO:0016021		bln:Blon_2489;
B7GPF1	ParB-like partition protein	Blon_2492	453			DNA binding [GO:0003677]	DNA binding [GO:0003677]	GO:0003677		bln:Blon_2492;	K03497;
B7GPF8	Extracellular ligand-binding receptor	Blon_0577	395	amino acid transport [GO:0006865]			amino acid transport [GO:0006865]	GO:0006865		bln:Blon_0577;	K01999;
B7GPG6	Oligoribonuclease (EC 3.1.-.-)	Blon_0585	216		cytoplasm [GO:0005737]	3'-5'-exoribonuclease activity [GO:0000175]; nucleic acid binding [GO:0003676]	cytoplasm [GO:0005737]; 3'-5'-exoribonuclease activity [GO:0000175]; nucleic acid binding [GO:0003676]	GO:0000175; GO:0003676; GO:0005737		bln:Blon_0585;	K13288;
B7GPG9	Proline--tRNA ligase (EC 6.1.1.15) (Prolyl-tRNA synthetase) (ProRS)	Blon_0589	604	prolyl-tRNA aminoacylation [GO:0006433]	cytoplasm [GO:0005737]	aminoacyl-tRNA editing activity [GO:0002161]; ATP binding [GO:0005524]; proline-tRNA ligase activity [GO:0004827]	cytoplasm [GO:0005737]; aminoacyl-tRNA editing activity [GO:0002161]; ATP binding [GO:0005524]; proline-tRNA ligase activity [GO:0004827]; prolyl-tRNA aminoacylation [GO:0006433]	GO:0002161; GO:0004827; GO:0005524; GO:0005737; GO:0006433		bln:Blon_0589;	K01881;
B7GPH1	Neprilysin (EC 3.4.24.11)	Blon_0591	724			metalloendopeptidase activity [GO:0004222]	metalloendopeptidase activity [GO:0004222]	GO:0004222		bln:Blon_0591;	K07386;
B7GPH3	Methionine aminopeptidase (MAP) (MetAP) (EC 3.4.11.18) (Peptidase M)	Blon_0593	260	protein initiator methionine removal [GO:0070084]		metal ion binding [GO:0046872]; metalloaminopeptidase activity [GO:0070006]	metal ion binding [GO:0046872]; metalloaminopeptidase activity [GO:0070006]; protein initiator methionine removal [GO:0070084]	GO:0046872; GO:0070006; GO:0070084		bln:Blon_0593;	K01265;
B7GPH4	Citrate synthase	Blon_0594	430			transferase activity, transferring acyl groups, acyl groups converted into alkyl on transfer [GO:0046912]	transferase activity, transferring acyl groups, acyl groups converted into alkyl on transfer [GO:0046912]	GO:0046912		bln:Blon_0594;	K01647;
B7GPI6	NAD(P)H dehydrogenase (Quinone)	Blon_0608	174							bln:Blon_0608;
B7GPN0	Isoleucine--tRNA ligase (EC 6.1.1.5) (Isoleucyl-tRNA synthetase) (IleRS)	Blon_0653	1103	isoleucyl-tRNA aminoacylation [GO:0006428]	cytoplasm [GO:0005737]	aminoacyl-tRNA editing activity [GO:0002161]; ATP binding [GO:0005524]; isoleucine-tRNA ligase activity [GO:0004822]; tRNA binding [GO:0000049]; zinc ion binding [GO:0008270]	cytoplasm [GO:0005737]; aminoacyl-tRNA editing activity [GO:0002161]; ATP binding [GO:0005524]; isoleucine-tRNA ligase activity [GO:0004822]; tRNA binding [GO:0000049]; zinc ion binding [GO:0008270]; isoleucyl-tRNA aminoacylation [GO:0006428]	GO:0000049; GO:0002161; GO:0004822; GO:0005524; GO:0005737; GO:0006428; GO:0008270		bln:Blon_0653;	K01870;
B7GPQ1	Uncharacterized protein	Blon_0676	144							bln:Blon_0676;
B7GPQ3	Histone family protein DNA-binding protein	Blon_0679	93			DNA binding [GO:0003677]	DNA binding [GO:0003677]	GO:0003677		bln:Blon_0679;	K03530;
B7GPQ5	Adenylosuccinate lyase (EC 4.3.2.2)	Blon_0681	478	IMP biosynthetic process [GO:0006188]		(S)-2-(5-amino-1-(5-phospho-D-ribosyl)imidazole-4-carboxamido)succinate AMP-lyase (fumarate-forming) activity [GO:0070626]; N6-(1,2-dicarboxyethyl)AMP AMP-lyase (fumarate-forming) activity [GO:0004018]	(S)-2-(5-amino-1-(5-phospho-D-ribosyl)imidazole-4-carboxamido)succinate AMP-lyase (fumarate-forming) activity [GO:0070626]; N6-(1,2-dicarboxyethyl)AMP AMP-lyase (fumarate-forming) activity [GO:0004018]; IMP biosynthetic process [GO:0006188]	GO:0004018; GO:0006188; GO:0070626		bln:Blon_0681;	K01756;
B7GPS5	UspA domain protein	Blon_0701	321							bln:Blon_0701;
B7GPS6	ATPase AAA-2 domain protein	Blon_0702	861	protein metabolic process [GO:0019538]		ATP binding [GO:0005524]	ATP binding [GO:0005524]; protein metabolic process [GO:0019538]	GO:0005524; GO:0019538		bln:Blon_0702;	K03696;
B7GPS8	Uncharacterized protein	Blon_0704	490							bln:Blon_0704;
B7GPT3	ABC transporter related	Blon_0709	271			ATPase activity [GO:0016887]; ATPase-coupled amino acid transmembrane transporter activity [GO:0015424]; ATP binding [GO:0005524]	ATP binding [GO:0005524]; ATPase activity [GO:0016887]; ATPase-coupled amino acid transmembrane transporter activity [GO:0015424]	GO:0005524; GO:0015424; GO:0016887		bln:Blon_0709;	K10008;
B7GPT5	Polar amino acid ABC transporter, inner membrane subunit	Blon_0711	225	nitrogen compound transport [GO:0071705]	ATP-binding cassette (ABC) transporter complex [GO:0043190]	transmembrane transporter activity [GO:0022857]	ATP-binding cassette (ABC) transporter complex [GO:0043190]; transmembrane transporter activity [GO:0022857]; nitrogen compound transport [GO:0071705]	GO:0022857; GO:0043190; GO:0071705		bln:Blon_0711;	K10006;
B7GPT6	Polar amino acid ABC transporter, inner membrane subunit	Blon_0712	366	nitrogen compound transport [GO:0071705]	ATP-binding cassette (ABC) transporter complex [GO:0043190]	transmembrane transporter activity [GO:0022857]	ATP-binding cassette (ABC) transporter complex [GO:0043190]; transmembrane transporter activity [GO:0022857]; nitrogen compound transport [GO:0071705]	GO:0022857; GO:0043190; GO:0071705		bln:Blon_0712;	K10007;
B7GPU9	ROK family protein	Blon_0725	255							bln:Blon_0725;	K00886;
B7GPV6	Glycoside hydrolase, family 20	Blon_0732	651	carbohydrate metabolic process [GO:0005975]		beta-N-acetylhexosaminidase activity [GO:0004563]	beta-N-acetylhexosaminidase activity [GO:0004563]; carbohydrate metabolic process [GO:0005975]	GO:0004563; GO:0005975		bln:Blon_0732;
B7GPX0	ABC transporter related	Blon_0746	263			ATPase activity [GO:0016887]; ATPase-coupled amino acid transmembrane transporter activity [GO:0015424]; ATP binding [GO:0005524]	ATP binding [GO:0005524]; ATPase activity [GO:0016887]; ATPase-coupled amino acid transmembrane transporter activity [GO:0015424]	GO:0005524; GO:0015424; GO:0016887		bln:Blon_0746;	K02028;
B7GPX1	Extracellular solute-binding protein, family 3	Blon_0747	300							bln:Blon_0747;	K02030;
B7GPY1	Cysteine synthase (EC 2.5.1.47)	Blon_0757	431	transsulfuration [GO:0019346]		cysteine synthase activity [GO:0004124]; pyridoxal phosphate binding [GO:0030170]	cysteine synthase activity [GO:0004124]; pyridoxal phosphate binding [GO:0030170]; transsulfuration [GO:0019346]	GO:0004124; GO:0019346; GO:0030170		bln:Blon_0757;	K01740;
B7GPY6	Band 7 protein	Blon_0762	305							bln:Blon_0762;
B7GPZ6	APH domain-containing protein	Blon_0773	551							bln:Blon_0773;
B7GQ21	Glycine--tRNA ligase (EC 6.1.1.14) (Glycyl-tRNA synthetase) (GlyRS)	Blon_0798	490	glycyl-tRNA aminoacylation [GO:0006426]	cytoplasm [GO:0005737]	ATP binding [GO:0005524]; glycine-tRNA ligase activity [GO:0004820]	cytoplasm [GO:0005737]; ATP binding [GO:0005524]; glycine-tRNA ligase activity [GO:0004820]; glycyl-tRNA aminoacylation [GO:0006426]	GO:0004820; GO:0005524; GO:0005737; GO:0006426		bln:Blon_0798;	K01880;
B7GQ23	Cell division protein FtsZ	Blon_0800	403	division septum assembly [GO:0000917]; FtsZ-dependent cytokinesis [GO:0043093]; protein polymerization [GO:0051258]	cell division site [GO:0032153]; cytoplasm [GO:0005737]	GTPase activity [GO:0003924]; GTP binding [GO:0005525]	cell division site [GO:0032153]; cytoplasm [GO:0005737]; GTP binding [GO:0005525]; GTPase activity [GO:0003924]; division septum assembly [GO:0000917]; FtsZ-dependent cytokinesis [GO:0043093]; protein polymerization [GO:0051258]	GO:0000917; GO:0003924; GO:0005525; GO:0005737; GO:0032153; GO:0043093; GO:0051258		bln:Blon_0800;	K03531;
B7GQ26	Uncharacterized protein	Blon_0803	459	cell cycle [GO:0007049]; cell division [GO:0051301]	cytoplasm [GO:0005737]		cytoplasm [GO:0005737]; cell cycle [GO:0007049]; cell division [GO:0051301]	GO:0005737; GO:0007049; GO:0051301		bln:Blon_0803;
B7GQ42	67 kDa myosin-cross-reactive antigen family protein	Blon_0819	625	fatty acid metabolic process [GO:0006631]		FAD binding [GO:0071949]; oleate hydratase activity [GO:0050151]	FAD binding [GO:0071949]; oleate hydratase activity [GO:0050151]; fatty acid metabolic process [GO:0006631]	GO:0006631; GO:0050151; GO:0071949		bln:Blon_0819;	K10254;
B7GQ43	2,5-didehydrogluconate reductase (EC 1.1.1.274)	Blon_0820	275			2,5-didehydrogluconate reductase activity [GO:0050580]	2,5-didehydrogluconate reductase activity [GO:0050580]	GO:0050580		bln:Blon_0820;
B7GQ52	Glutamine synthetase, type I (EC 6.3.1.2)	Blon_0830	445	glutamine biosynthetic process [GO:0006542]		glutamate-ammonia ligase activity [GO:0004356]	glutamate-ammonia ligase activity [GO:0004356]; glutamine biosynthetic process [GO:0006542]	GO:0004356; GO:0006542		bln:Blon_0830;	K01915;
B7GQ56	Extracellular solute-binding protein, family 5	Blon_0834	555	transmembrane transport [GO:0055085]	ATP-binding cassette (ABC) transporter complex [GO:0043190]		ATP-binding cassette (ABC) transporter complex [GO:0043190]; transmembrane transport [GO:0055085]	GO:0043190; GO:0055085		bln:Blon_0834;	K02035;
B7GQ57	ABC transporter related	Blon_0835	560	peptide transport [GO:0015833]		ATPase activity [GO:0016887]; ATP binding [GO:0005524]	ATP binding [GO:0005524]; ATPase activity [GO:0016887]; peptide transport [GO:0015833]	GO:0005524; GO:0015833; GO:0016887		bln:Blon_0835;	K02031;K02032;
B7GQ90	Extracellular solute-binding protein, family 5	Blon_0870	541	transmembrane transport [GO:0055085]	ATP-binding cassette (ABC) transporter complex [GO:0043190]		ATP-binding cassette (ABC) transporter complex [GO:0043190]; transmembrane transport [GO:0055085]	GO:0043190; GO:0055085		bln:Blon_0870;	K02035;
B7GQ93	ABC transporter related	Blon_0873	573	peptide transport [GO:0015833]		ATPase activity [GO:0016887]; ATP binding [GO:0005524]	ATP binding [GO:0005524]; ATPase activity [GO:0016887]; peptide transport [GO:0015833]	GO:0005524; GO:0015833; GO:0016887		bln:Blon_0873;	K02031;K02032;
B7GQA8	Peptidase M24	Blon_0888	529			aminopeptidase activity [GO:0004177]; manganese ion binding [GO:0030145]	aminopeptidase activity [GO:0004177]; manganese ion binding [GO:0030145]	GO:0004177; GO:0030145		bln:Blon_0888;	K01262;
B7GQB7	Aldose 1-epimerase	Blon_0897	318	carbohydrate metabolic process [GO:0005975]		carbohydrate binding [GO:0030246]; isomerase activity [GO:0016853]	carbohydrate binding [GO:0030246]; isomerase activity [GO:0016853]; carbohydrate metabolic process [GO:0005975]	GO:0005975; GO:0016853; GO:0030246		bln:Blon_0897;
B7GQC0	Glyceraldehyde-3-phosphate dehydrogenase, type I (EC 1.2.1.12)	Blon_0900	352	glucose metabolic process [GO:0006006]		glyceraldehyde-3-phosphate dehydrogenase (NAD+) (phosphorylating) activity [GO:0004365]; NAD binding [GO:0051287]; NADP binding [GO:0050661]	glyceraldehyde-3-phosphate dehydrogenase (NAD+) (phosphorylating) activity [GO:0004365]; NAD binding [GO:0051287]; NADP binding [GO:0050661]; glucose metabolic process [GO:0006006]	GO:0004365; GO:0006006; GO:0050661; GO:0051287		bln:Blon_0900;	K00134;
B7GQD4	GTP-binding protein TypA	Blon_0914	643			GTPase activity [GO:0003924]; GTP binding [GO:0005525]	GTP binding [GO:0005525]; GTPase activity [GO:0003924]	GO:0003924; GO:0005525		bln:Blon_0914;	K06207;
B7GQE2	Extracellular solute-binding protein, family 5	Blon_0922	546	transmembrane transport [GO:0055085]	ATP-binding cassette (ABC) transporter complex [GO:0043190]		ATP-binding cassette (ABC) transporter complex [GO:0043190]; transmembrane transport [GO:0055085]	GO:0043190; GO:0055085		bln:Blon_0922;	K15580;
B7GQE5	ABC transporter related	Blon_0925	669	peptide transport [GO:0015833]		ATPase activity [GO:0016887]; ATP binding [GO:0005524]	ATP binding [GO:0005524]; ATPase activity [GO:0016887]; peptide transport [GO:0015833]	GO:0005524; GO:0015833; GO:0016887		bln:Blon_0925;	K02031;K02032;
B7GQE7	Uncharacterized protein	Blon_0927	281							bln:Blon_0927;
B7GQF1	ATPase, P-type (Transporting), HAD superfamily, subfamily IC	Blon_0931	849		integral component of membrane [GO:0016021]	nucleotide binding [GO:0000166]	integral component of membrane [GO:0016021]; nucleotide binding [GO:0000166]	GO:0000166; GO:0016021		bln:Blon_0931;	K12952;
B7GQF2	Aconitate hydratase (Aconitase) (EC 4.2.1.3)	Blon_0932	899			4 iron, 4 sulfur cluster binding [GO:0051539]; aconitate hydratase activity [GO:0003994]; citrate dehydratase activity [GO:0047780]	4 iron, 4 sulfur cluster binding [GO:0051539]; aconitate hydratase activity [GO:0003994]; citrate dehydratase activity [GO:0047780]	GO:0003994; GO:0047780; GO:0051539		bln:Blon_0932;	K01681;
B7GQH0	Ribosome hibernation promoting factor (HPF)	Blon_0951	220	primary metabolic process [GO:0044238]; regulation of translation [GO:0006417]	cytoplasm [GO:0005737]; ribosome [GO:0005840]		cytoplasm [GO:0005737]; ribosome [GO:0005840]; primary metabolic process [GO:0044238]; regulation of translation [GO:0006417]	GO:0005737; GO:0005840; GO:0006417; GO:0044238		bln:Blon_0951;
B7GQH5	Phospholipid/glycerol acyltransferase	Blon_0956	233			transferase activity, transferring acyl groups [GO:0016746]	transferase activity, transferring acyl groups [GO:0016746]	GO:0016746		bln:Blon_0956;	K00655;
B7GQJ0	(P)ppGpp synthetase I, SpoT/RelA (EC 2.7.6.5)	Blon_0971	774	guanosine tetraphosphate metabolic process [GO:0015969]		GTP diphosphokinase activity [GO:0008728]	GTP diphosphokinase activity [GO:0008728]; guanosine tetraphosphate metabolic process [GO:0015969]	GO:0008728; GO:0015969		bln:Blon_0971;	K00951;
B7GQM3	Pyridoxamine 5'-phosphate oxidase-related, FMN-binding	Blon_1007	134			cofactor binding [GO:0048037]	cofactor binding [GO:0048037]	GO:0048037		bln:Blon_1007;	K07006;
B7GQR3	Isocitrate dehydrogenase [NADP] (EC 1.1.1.42)	Blon_1051	406	isocitrate metabolic process [GO:0006102]; tricarboxylic acid cycle [GO:0006099]		isocitrate dehydrogenase (NADP+) activity [GO:0004450]; magnesium ion binding [GO:0000287]; NAD binding [GO:0051287]	isocitrate dehydrogenase (NADP+) activity [GO:0004450]; magnesium ion binding [GO:0000287]; NAD binding [GO:0051287]; isocitrate metabolic process [GO:0006102]; tricarboxylic acid cycle [GO:0006099]	GO:0000287; GO:0004450; GO:0006099; GO:0006102; GO:0051287		bln:Blon_1051;	K00031;
B7GQR4	IMP dehydrogenase family protein	Blon_1052	374			oxidoreductase activity [GO:0016491]	oxidoreductase activity [GO:0016491]	GO:0016491		bln:Blon_1052;	K00088;
B7GQR6	AMP-dependent synthetase and ligase	Blon_1054	698			ligase activity [GO:0016874]	ligase activity [GO:0016874]	GO:0016874		bln:Blon_1054;	K01897;
B7GQV6	Transketolase (EC 2.2.1.1)	Blon_1096	702			metal ion binding [GO:0046872]; transketolase activity [GO:0004802]	metal ion binding [GO:0046872]; transketolase activity [GO:0004802]	GO:0004802; GO:0046872		bln:Blon_1096;	K00615;
B7GR19	Preprotein translocase YajC subunit	Blon_1159	148		integral component of membrane [GO:0016021]		integral component of membrane [GO:0016021]	GO:0016021		bln:Blon_1159;	K03210;
B7GR25	Major intrinsic protein	Blon_1165	322		integral component of membrane [GO:0016021]	channel activity [GO:0015267]	integral component of membrane [GO:0016021]; channel activity [GO:0015267]	GO:0015267; GO:0016021		bln:Blon_1165;
B7GR30	WYL domain-containing protein	Blon_1170	637							bln:Blon_1170;
B7GRB7	Allergen V5/Tpx-1 family protein	Blon_1259	973							bln:Blon_1259;
B7GRM6	Ribulose-phosphate 3-epimerase (EC 5.1.3.1)	Blon_1368	222	carbohydrate metabolic process [GO:0005975]; pentose-phosphate shunt [GO:0006098]		metal ion binding [GO:0046872]; ribulose-phosphate 3-epimerase activity [GO:0004750]	metal ion binding [GO:0046872]; ribulose-phosphate 3-epimerase activity [GO:0004750]; carbohydrate metabolic process [GO:0005975]; pentose-phosphate shunt [GO:0006098]	GO:0004750; GO:0005975; GO:0006098; GO:0046872		bln:Blon_1368;	K01783;
B7GRR7	ABC transporter related	Blon_1411	218			ATPase activity [GO:0016887]; ATP binding [GO:0005524]	ATP binding [GO:0005524]; ATPase activity [GO:0016887]	GO:0005524; GO:0016887		bln:Blon_1411;	K01990;
B7GRT3	Uncharacterized protein	Blon_1428	79							bln:Blon_1428;
B7GRU3	Aminotransferase, class I and II	Blon_1439	396	biosynthetic process [GO:0009058]		pyridoxal phosphate binding [GO:0030170]; transaminase activity [GO:0008483]	pyridoxal phosphate binding [GO:0030170]; transaminase activity [GO:0008483]; biosynthetic process [GO:0009058]	GO:0008483; GO:0009058; GO:0030170		bln:Blon_1439;	K11358;
B7GRV6	Choloylglycine hydrolase (EC 3.5.1.24)	Blon_1453	317			choloylglycine hydrolase activity [GO:0045302]	choloylglycine hydrolase activity [GO:0045302]	GO:0045302		bln:Blon_1453;	K01442;
B7GRX8	Glycogen synthase	Blon_1477	416	glucan biosynthetic process [GO:0009250]		transferase activity [GO:0016740]	transferase activity [GO:0016740]; glucan biosynthetic process [GO:0009250]	GO:0009250; GO:0016740		bln:Blon_1477;	K16148;
B7GRY2	Glutamate synthase, NADH/NADPH, small subunit	Blon_1481	511	glutamate biosynthetic process [GO:0006537]		iron-sulfur cluster binding [GO:0051536]; oxidoreductase activity, acting on the CH-NH2 group of donors, NAD or NADP as acceptor [GO:0016639]	iron-sulfur cluster binding [GO:0051536]; oxidoreductase activity, acting on the CH-NH2 group of donors, NAD or NADP as acceptor [GO:0016639]; glutamate biosynthetic process [GO:0006537]	GO:0006537; GO:0016639; GO:0051536		bln:Blon_1481;	K00266;
B7GRY3	Glutamate synthase (Ferredoxin) (EC 1.4.7.1)	Blon_1482	1507	glutamate biosynthetic process [GO:0006537]		glutamate synthase (ferredoxin) activity [GO:0016041]	glutamate synthase (ferredoxin) activity [GO:0016041]; glutamate biosynthetic process [GO:0006537]	GO:0006537; GO:0016041		bln:Blon_1482;	K00265;
B7GS73	Branched-chain amino acid aminotransferase (EC 2.6.1.42)	Blon_1574	375	branched-chain amino acid metabolic process [GO:0009081]		L-isoleucine transaminase activity [GO:0052656]; L-leucine transaminase activity [GO:0052654]; L-valine transaminase activity [GO:0052655]	L-isoleucine transaminase activity [GO:0052656]; L-leucine transaminase activity [GO:0052654]; L-valine transaminase activity [GO:0052655]; branched-chain amino acid metabolic process [GO:0009081]	GO:0009081; GO:0052654; GO:0052655; GO:0052656		bln:Blon_1574;	K00826;
B7GS79	AMP-dependent synthetase and ligase	Blon_1580	677			ligase activity [GO:0016874]	ligase activity [GO:0016874]	GO:0016874		bln:Blon_1580;	K01897;
B7GS84	Histidine triad (HIT) protein	Blon_1585	112			catalytic activity [GO:0003824]	catalytic activity [GO:0003824]	GO:0003824		bln:Blon_1585;	K02503;
B7GS90	Cysteine desulfurase (EC 2.8.1.7)	Blon_1591	424	cysteine metabolic process [GO:0006534]		cysteine desulfurase activity [GO:0031071]; pyridoxal phosphate binding [GO:0030170]	cysteine desulfurase activity [GO:0031071]; pyridoxal phosphate binding [GO:0030170]; cysteine metabolic process [GO:0006534]	GO:0006534; GO:0030170; GO:0031071		bln:Blon_1591;	K11717;
B7GS91	FeS assembly ATPase SufC	Blon_1592	259			ATPase activity [GO:0016887]; ATP binding [GO:0005524]	ATP binding [GO:0005524]; ATPase activity [GO:0016887]	GO:0005524; GO:0016887		bln:Blon_1592;	K09013;
B7GS92	FeS assembly protein SufD	Blon_1593	411	iron-sulfur cluster assembly [GO:0016226]			iron-sulfur cluster assembly [GO:0016226]	GO:0016226		bln:Blon_1593;	K09015;
B7GSA1	Alanine--tRNA ligase (EC 6.1.1.7) (Alanyl-tRNA synthetase) (AlaRS)	Blon_1602	892	alanyl-tRNA aminoacylation [GO:0006419]	cytoplasm [GO:0005737]	alanine-tRNA ligase activity [GO:0004813]; ATP binding [GO:0005524]; tRNA binding [GO:0000049]; zinc ion binding [GO:0008270]	cytoplasm [GO:0005737]; alanine-tRNA ligase activity [GO:0004813]; ATP binding [GO:0005524]; tRNA binding [GO:0000049]; zinc ion binding [GO:0008270]; alanyl-tRNA aminoacylation [GO:0006419]	GO:0000049; GO:0004813; GO:0005524; GO:0005737; GO:0006419; GO:0008270		bln:Blon_1602;	K01872;
B7GSC1	Isochorismatase hydrolase	Blon_1622	230			hydrolase activity [GO:0016787]	hydrolase activity [GO:0016787]	GO:0016787		bln:Blon_1622;	K08281;
B7GSG1	Beta sliding clamp	Blon_0003	374	DNA replication [GO:0006260]	cytoplasm [GO:0005737]; DNA polymerase III complex [GO:0009360]	3'-5' exonuclease activity [GO:0008408]; DNA binding [GO:0003677]; DNA-directed DNA polymerase activity [GO:0003887]	cytoplasm [GO:0005737]; DNA polymerase III complex [GO:0009360]; 3'-5' exonuclease activity [GO:0008408]; DNA binding [GO:0003677]; DNA-directed DNA polymerase activity [GO:0003887]; DNA replication [GO:0006260]	GO:0003677; GO:0003887; GO:0005737; GO:0006260; GO:0008408; GO:0009360		bln:Blon_0003;	K02338;
B7GSG6	DUF3566 domain-containing protein	Blon_0008	188		integral component of membrane [GO:0016021]		integral component of membrane [GO:0016021]	GO:0016021		bln:Blon_0008;
B7GSG9	Glutamate dehydrogenase	Blon_0011	448	cellular amino acid metabolic process [GO:0006520]		nucleotide binding [GO:0000166]; oxidoreductase activity, acting on the CH-NH2 group of donors, NAD or NADP as acceptor [GO:0016639]	nucleotide binding [GO:0000166]; oxidoreductase activity, acting on the CH-NH2 group of donors, NAD or NADP as acceptor [GO:0016639]; cellular amino acid metabolic process [GO:0006520]	GO:0000166; GO:0006520; GO:0016639		bln:Blon_0011;	K00262;
B7GSI5	Ferritin, Dps family protein	Blon_0029	159	cellular iron ion homeostasis [GO:0006879]	cell [GO:0005623]	ferric iron binding [GO:0008199]; oxidoreductase activity, oxidizing metal ions [GO:0016722]	cell [GO:0005623]; ferric iron binding [GO:0008199]; oxidoreductase activity, oxidizing metal ions [GO:0016722]; cellular iron ion homeostasis [GO:0006879]	GO:0005623; GO:0006879; GO:0008199; GO:0016722		bln:Blon_0029;	K04047;
B7GSI9	Alkyl hydroperoxide reductase C (EC 1.11.1.15) (Peroxiredoxin) (Thioredoxin peroxidase)	Blon_0035	187	cell redox homeostasis [GO:0045454]; response to oxidative stress [GO:0006979]	cell [GO:0005623]; cytoplasm [GO:0005737]	peroxidase activity [GO:0004601]; peroxiredoxin activity [GO:0051920]	cell [GO:0005623]; cytoplasm [GO:0005737]; peroxidase activity [GO:0004601]; peroxiredoxin activity [GO:0051920]; cell redox homeostasis [GO:0045454]; response to oxidative stress [GO:0006979]	GO:0004601; GO:0005623; GO:0005737; GO:0006979; GO:0045454; GO:0051920		bln:Blon_0035;	K03386;
B7GSJ0	FAD-dependent pyridine nucleotide-disulphide oxidoreductase	Blon_0036	638			oxidoreductase activity [GO:0016491]	oxidoreductase activity [GO:0016491]	GO:0016491		bln:Blon_0036;	K00384;
B7GSK5	Extracellular solute-binding protein, family 5	Blon_0053	570	transmembrane transport [GO:0055085]	ATP-binding cassette (ABC) transporter complex [GO:0043190]		ATP-binding cassette (ABC) transporter complex [GO:0043190]; transmembrane transport [GO:0055085]	GO:0043190; GO:0055085		bln:Blon_0053;	K02035;
B7GSL1	Phosphoenolpyruvate carboxylase (EC 4.1.1.31)	Blon_0059	917	carbon fixation [GO:0015977]; tricarboxylic acid cycle [GO:0006099]		phosphoenolpyruvate carboxylase activity [GO:0008964]	phosphoenolpyruvate carboxylase activity [GO:0008964]; carbon fixation [GO:0015977]; tricarboxylic acid cycle [GO:0006099]	GO:0006099; GO:0008964; GO:0015977		bln:Blon_0059;	K01595;
B7GSM2	Alpha-1,4 glucan phosphorylase (EC 2.4.1.1)	Blon_0070	841	carbohydrate metabolic process [GO:0005975]		glycogen phosphorylase activity [GO:0008184]; linear malto-oligosaccharide phosphorylase activity [GO:0102250]; pyridoxal phosphate binding [GO:0030170]; SHG alpha-glucan phosphorylase activity [GO:0102499]	glycogen phosphorylase activity [GO:0008184]; linear malto-oligosaccharide phosphorylase activity [GO:0102250]; pyridoxal phosphate binding [GO:0030170]; SHG alpha-glucan phosphorylase activity [GO:0102499]; carbohydrate metabolic process [GO:0005975]	GO:0005975; GO:0008184; GO:0030170; GO:0102250; GO:0102499		bln:Blon_0070;	K00688;
B7GSN5	FHA domain containing protein	Blon_0083	233							bln:Blon_0083;
B7GSQ3	Peptidase S1 and S6, chymotrypsin/Hap	Blon_0102	683		integral component of membrane [GO:0016021]	serine-type endopeptidase activity [GO:0004252]	integral component of membrane [GO:0016021]; serine-type endopeptidase activity [GO:0004252]	GO:0004252; GO:0016021		bln:Blon_0102;	K08372;
B7GSQ7	Inner-membrane translocator	Blon_0106	371		integral component of membrane [GO:0016021]; plasma membrane [GO:0005886]	transmembrane transporter activity [GO:0022857]	integral component of membrane [GO:0016021]; plasma membrane [GO:0005886]; transmembrane transporter activity [GO:0022857]	GO:0005886; GO:0016021; GO:0022857		bln:Blon_0106;	K11961;
B7GSQ8	ABC transporter related	Blon_0107	270			ATPase activity [GO:0016887]; ATP binding [GO:0005524]	ATP binding [GO:0005524]; ATPase activity [GO:0016887]	GO:0005524; GO:0016887		bln:Blon_0107;	K11962;
B7GSS6	Uncharacterized protein	Blon_1680	204							bln:Blon_1680;
B7GST7	Proline iminopeptidase	Blon_1691	492			peptidase activity [GO:0008233]	peptidase activity [GO:0008233]	GO:0008233		bln:Blon_1691;
B7GST9	Two component transcriptional regulator, LuxR family	Blon_1693	289	phosphorelay signal transduction system [GO:0000160]; regulation of transcription, DNA-templated [GO:0006355]		DNA binding [GO:0003677]	DNA binding [GO:0003677]; phosphorelay signal transduction system [GO:0000160]; regulation of transcription, DNA-templated [GO:0006355]	GO:0000160; GO:0003677; GO:0006355		bln:Blon_1693;
B7GSU1	ABC transporter related	Blon_1695	304			ATPase activity [GO:0016887]; ATP binding [GO:0005524]	ATP binding [GO:0005524]; ATPase activity [GO:0016887]	GO:0005524; GO:0016887		bln:Blon_1695;	K02003;
B7GSU2	O-acetylhomoserine/O-acetylserine sulfhydrylase (EC 2.5.1.49)	Blon_1696	438	transsulfuration [GO:0019346]		O-acetylhomoserine aminocarboxypropyltransferase activity [GO:0003961]; pyridoxal phosphate binding [GO:0030170]	O-acetylhomoserine aminocarboxypropyltransferase activity [GO:0003961]; pyridoxal phosphate binding [GO:0030170]; transsulfuration [GO:0019346]	GO:0003961; GO:0019346; GO:0030170		bln:Blon_1696;	K01740;
B7GSV3	ATP-dependent Clp protease proteolytic subunit (EC 3.4.21.92) (Endopeptidase Clp)	Blon_1707	233		cytoplasm [GO:0005737]	serine-type endopeptidase activity [GO:0004252]	cytoplasm [GO:0005737]; serine-type endopeptidase activity [GO:0004252]	GO:0004252; GO:0005737		bln:Blon_1707;	K01358;
B7GSW1	Formate acetyltransferase (EC 2.3.1.54)	Blon_1715	802	carbohydrate metabolic process [GO:0005975]	cytoplasm [GO:0005737]	formate C-acetyltransferase activity [GO:0008861]	cytoplasm [GO:0005737]; formate C-acetyltransferase activity [GO:0008861]; carbohydrate metabolic process [GO:0005975]	GO:0005737; GO:0005975; GO:0008861		bln:Blon_1715;	K00656;
B7GSW6	Methionine import ATP-binding protein MetN (EC 7.4.2.11)	Blon_1720	404	methionine transport [GO:0015821]	plasma membrane [GO:0005886]	ATPase activity [GO:0016887]; ATPase-coupled amino acid transmembrane transporter activity [GO:0015424]; ATP binding [GO:0005524]	plasma membrane [GO:0005886]; ATP binding [GO:0005524]; ATPase activity [GO:0016887]; ATPase-coupled amino acid transmembrane transporter activity [GO:0015424]; methionine transport [GO:0015821]	GO:0005524; GO:0005886; GO:0015424; GO:0015821; GO:0016887		bln:Blon_1720;	K02071;
B7GSW7	NLPA lipoprotein	Blon_1721	308		integral component of membrane [GO:0016021]		integral component of membrane [GO:0016021]	GO:0016021		bln:Blon_1721;	K02073;
B7GSW8	Fructose-6-phosphate phosphoketolase (EC 4.1.2.22)	Blon_1722	825	carbohydrate metabolic process [GO:0005975]		fructose-6-phosphate phosphoketolase activity [GO:0047905]	fructose-6-phosphate phosphoketolase activity [GO:0047905]; carbohydrate metabolic process [GO:0005975]	GO:0005975; GO:0047905		bln:Blon_1722;	K01621;
B7GSY9	Response regulator receiver and ANTAR domain protein	Blon_1744	261	phosphorelay signal transduction system [GO:0000160]		RNA binding [GO:0003723]	RNA binding [GO:0003723]; phosphorelay signal transduction system [GO:0000160]	GO:0000160; GO:0003723		bln:Blon_1744;	K22010;
B7GSZ9	RNA binding S1 domain protein	Blon_1754	491			nucleic acid binding [GO:0003676]	nucleic acid binding [GO:0003676]	GO:0003676		bln:Blon_1754;	K02945;
B7GT14	ABC transporter related	Blon_0108	236			ATPase activity [GO:0016887]; ATP binding [GO:0005524]	ATP binding [GO:0005524]; ATPase activity [GO:0016887]	GO:0005524; GO:0016887		bln:Blon_0108;	K11963;
B7GT22	FAD-dependent pyridine nucleotide-disulphide oxidoreductase	Blon_0116	483			oxidoreductase activity [GO:0016491]	oxidoreductase activity [GO:0016491]	GO:0016491		bln:Blon_0116;	K00528;
B7GT36	Major facilitator superfamily MFS_1	Blon_0130	455	transmembrane transport [GO:0055085]	integral component of membrane [GO:0016021]		integral component of membrane [GO:0016021]; transmembrane transport [GO:0055085]	GO:0016021; GO:0055085		bln:Blon_0130;
B7GT48	Protein GrpE (HSP-70 cofactor)	Blon_0142	228	protein folding [GO:0006457]	cytoplasm [GO:0005737]	adenyl-nucleotide exchange factor activity [GO:0000774]; chaperone binding [GO:0051087]; protein homodimerization activity [GO:0042803]	cytoplasm [GO:0005737]; adenyl-nucleotide exchange factor activity [GO:0000774]; chaperone binding [GO:0051087]; protein homodimerization activity [GO:0042803]; protein folding [GO:0006457]	GO:0000774; GO:0005737; GO:0006457; GO:0042803; GO:0051087		bln:Blon_0142;	K03687;
B7GT81	AAA ATPase	Blon_0175	383							bln:Blon_0175;	K02341;
B7GT86	Dipeptidase (EC 3.4.-.-)	Blon_0180	533			dipeptidase activity [GO:0016805]	dipeptidase activity [GO:0016805]	GO:0016805		bln:Blon_0180;	K08659;
B7GT97	Glutamate--tRNA ligase (EC 6.1.1.17) (Glutamyl-tRNA synthetase) (GluRS)	Blon_0191	506	glutamyl-tRNA aminoacylation [GO:0006424]	cytoplasm [GO:0005737]	ATP binding [GO:0005524]; glutamate-tRNA ligase activity [GO:0004818]; tRNA binding [GO:0000049]; zinc ion binding [GO:0008270]	cytoplasm [GO:0005737]; ATP binding [GO:0005524]; glutamate-tRNA ligase activity [GO:0004818]; tRNA binding [GO:0000049]; zinc ion binding [GO:0008270]; glutamyl-tRNA aminoacylation [GO:0006424]	GO:0000049; GO:0004818; GO:0005524; GO:0005737; GO:0006424; GO:0008270		bln:Blon_0191;	K01885;
B7GTA3	Uncharacterized protein	Blon_0197	231							bln:Blon_0197;	K07230;
B7GTA8	FMN_bind domain-containing protein	Blon_0202	187		membrane [GO:0016020]	FMN binding [GO:0010181]	membrane [GO:0016020]; FMN binding [GO:0010181]	GO:0010181; GO:0016020		bln:Blon_0202;
B7GTC8	Signal recognition particle receptor FtsY (SRP receptor)	Blon_0222	420	SRP-dependent cotranslational protein targeting to membrane [GO:0006614]	cytoplasm [GO:0005737]; integral component of membrane [GO:0016021]; intrinsic component of plasma membrane [GO:0031226]	GTPase activity [GO:0003924]; GTP binding [GO:0005525]	cytoplasm [GO:0005737]; integral component of membrane [GO:0016021]; intrinsic component of plasma membrane [GO:0031226]; GTP binding [GO:0005525]; GTPase activity [GO:0003924]; SRP-dependent cotranslational protein targeting to membrane [GO:0006614]	GO:0003924; GO:0005525; GO:0005737; GO:0006614; GO:0016021; GO:0031226		bln:Blon_0222;	K03110;
B7GTC9	Ammonium transporter	Blon_0223	431		integral component of membrane [GO:0016021]	ammonium transmembrane transporter activity [GO:0008519]	integral component of membrane [GO:0016021]; ammonium transmembrane transporter activity [GO:0008519]	GO:0008519; GO:0016021		bln:Blon_0223;	K03320;
B7GTD0	Nitrogen regulatory protein P-II	Blon_0224	112	regulation of nitrogen utilization [GO:0006808]		enzyme regulator activity [GO:0030234]	enzyme regulator activity [GO:0030234]; regulation of nitrogen utilization [GO:0006808]	GO:0006808; GO:0030234		bln:Blon_0224;	K04751;
B7GTE2	Transcription elongation factor GreA (Transcript cleavage factor GreA)	Blon_1776	159	regulation of DNA-templated transcription, elongation [GO:0032784]		DNA binding [GO:0003677]; RNA polymerase binding [GO:0070063]; translation elongation factor activity [GO:0003746]	DNA binding [GO:0003677]; RNA polymerase binding [GO:0070063]; translation elongation factor activity [GO:0003746]; regulation of DNA-templated transcription, elongation [GO:0032784]	GO:0003677; GO:0003746; GO:0032784; GO:0070063		bln:Blon_1776;	K03624;
B7GTE3	Peptidyl-prolyl cis-trans isomerase (EC 5.2.1.8)	Blon_1777	135			peptidyl-prolyl cis-trans isomerase activity [GO:0003755]	peptidyl-prolyl cis-trans isomerase activity [GO:0003755]	GO:0003755		bln:Blon_1777;	K01802;
B7GTE8	HSDR_N_2 domain-containing protein	Blon_1782	362							bln:Blon_1782;	K07504;
B7GTK8	UPF0182 protein Blon_1842	Blon_1842	1080		integral component of membrane [GO:0016021]; plasma membrane [GO:0005886]		integral component of membrane [GO:0016021]; plasma membrane [GO:0005886]	GO:0005886; GO:0016021		bln:Blon_1842;	K09118;
B7GTL4	Threonine synthase (EC 4.2.3.1)	Blon_1848	496			threonine synthase activity [GO:0004795]	threonine synthase activity [GO:0004795]	GO:0004795		bln:Blon_1848;	K01733;
B7GTM6	DNA repair protein RecN (Recombination protein N)	Blon_1861	597	DNA recombination [GO:0006310]; DNA repair [GO:0006281]		ATP binding [GO:0005524]	ATP binding [GO:0005524]; DNA recombination [GO:0006310]; DNA repair [GO:0006281]	GO:0005524; GO:0006281; GO:0006310		bln:Blon_1861;	K03631;
B7GTQ8	Glutamine synthetase (EC 6.3.1.2)	Blon_1893	478	glutamine biosynthetic process [GO:0006542]		ATP binding [GO:0005524]; glutamate-ammonia ligase activity [GO:0004356]	ATP binding [GO:0005524]; glutamate-ammonia ligase activity [GO:0004356]; glutamine biosynthetic process [GO:0006542]	GO:0004356; GO:0005524; GO:0006542		bln:Blon_1893;	K01915;
B7GTR8	Uncharacterized protein	Blon_0230	95							bln:Blon_0230;
B7GTS2	30S ribosomal protein S6	Blon_0234	96	translation [GO:0006412]	ribosome [GO:0005840]	rRNA binding [GO:0019843]; structural constituent of ribosome [GO:0003735]	ribosome [GO:0005840]; rRNA binding [GO:0019843]; structural constituent of ribosome [GO:0003735]; translation [GO:0006412]	GO:0003735; GO:0005840; GO:0006412; GO:0019843		bln:Blon_0234;	K02990;
B7GTS4	30S ribosomal protein S18	Blon_0236	82	translation [GO:0006412]	ribosome [GO:0005840]	rRNA binding [GO:0019843]; structural constituent of ribosome [GO:0003735]	ribosome [GO:0005840]; rRNA binding [GO:0019843]; structural constituent of ribosome [GO:0003735]; translation [GO:0006412]	GO:0003735; GO:0005840; GO:0006412; GO:0019843		bln:Blon_0236;	K02963;
B7GTV2	Transcription termination factor Rho (EC 3.6.4.-) (ATP-dependent helicase Rho)	Blon_0265	687	DNA-templated transcription, termination [GO:0006353]		ATP binding [GO:0005524]; helicase activity [GO:0004386]; RNA binding [GO:0003723]; RNA-dependent ATPase activity [GO:0008186]	ATP binding [GO:0005524]; helicase activity [GO:0004386]; RNA binding [GO:0003723]; RNA-dependent ATPase activity [GO:0008186]; DNA-templated transcription, termination [GO:0006353]	GO:0003723; GO:0004386; GO:0005524; GO:0006353; GO:0008186		bln:Blon_0265;	K03628;
B7GTW6	Inorganic pyrophosphatase (EC 3.6.1.1) (Pyrophosphate phospho-hydrolase) (PPase)	Blon_0281	164	phosphate-containing compound metabolic process [GO:0006796]	cytoplasm [GO:0005737]	inorganic diphosphatase activity [GO:0004427]; magnesium ion binding [GO:0000287]	cytoplasm [GO:0005737]; inorganic diphosphatase activity [GO:0004427]; magnesium ion binding [GO:0000287]; phosphate-containing compound metabolic process [GO:0006796]	GO:0000287; GO:0004427; GO:0005737; GO:0006796		bln:Blon_0281;	K01507;
B7GTW7	Alpha-1,4-glucan:maltose-1-phosphate maltosyltransferase (GMPMT) (EC 2.4.99.16) ((1->4)-alpha-D-glucan:maltose-1-phosphate alpha-D-maltosyltransferase)	Blon_0282	697	alpha-glucan biosynthetic process [GO:0030979]		hydrolase activity, hydrolyzing O-glycosyl compounds [GO:0004553]; transferase activity, transferring hexosyl groups [GO:0016758]	hydrolase activity, hydrolyzing O-glycosyl compounds [GO:0004553]; transferase activity, transferring hexosyl groups [GO:0016758]; alpha-glucan biosynthetic process [GO:0030979]	GO:0004553; GO:0016758; GO:0030979		bln:Blon_0282;	K16147;
B7GTY9	ATP synthase subunit b (ATP synthase F(0) sector subunit b) (ATPase subunit I) (F-type ATPase subunit b) (F-ATPase subunit b)	Blon_0305	172	ATP synthesis coupled proton transport [GO:0015986]	integral component of membrane [GO:0016021]; plasma membrane [GO:0005886]; proton-transporting ATP synthase complex, coupling factor F(o) [GO:0045263]	proton-transporting ATP synthase activity, rotational mechanism [GO:0046933]	integral component of membrane [GO:0016021]; plasma membrane [GO:0005886]; proton-transporting ATP synthase complex, coupling factor F(o) [GO:0045263]; proton-transporting ATP synthase activity, rotational mechanism [GO:0046933]; ATP synthesis coupled proton transport [GO:0015986]	GO:0005886; GO:0015986; GO:0016021; GO:0045263; GO:0046933		bln:Blon_0305;	K02109;
B7GTZ9	Uncharacterized protein	Blon_0315	324							bln:Blon_0315;	K05838;
B7GU01	Putative endoribonuclease L-PSP	Blon_0317	129							bln:Blon_0317;
B7GU21	50S ribosomal protein L28	Blon_0338	64	translation [GO:0006412]	ribosome [GO:0005840]	structural constituent of ribosome [GO:0003735]	ribosome [GO:0005840]; structural constituent of ribosome [GO:0003735]; translation [GO:0006412]	GO:0003735; GO:0005840; GO:0006412		bln:Blon_0338;	K02902;
B7GU31	Beta-glucosidase (EC 3.2.1.21)	Blon_1905	423	carbohydrate metabolic process [GO:0005975]		beta-glucosidase activity [GO:0008422]; scopolin beta-glucosidase activity [GO:0102483]	beta-glucosidase activity [GO:0008422]; scopolin beta-glucosidase activity [GO:0102483]; carbohydrate metabolic process [GO:0005975]	GO:0005975; GO:0008422; GO:0102483		bln:Blon_1905;	K05350;
B7GU47	Elongation factor G (EF-G)	Blon_1923	707		cytoplasm [GO:0005737]	GTPase activity [GO:0003924]; GTP binding [GO:0005525]; translation elongation factor activity [GO:0003746]	cytoplasm [GO:0005737]; GTP binding [GO:0005525]; GTPase activity [GO:0003924]; translation elongation factor activity [GO:0003746]	GO:0003746; GO:0003924; GO:0005525; GO:0005737		bln:Blon_1923;	K02355;
B7GU77	Extracellular solute-binding protein, family 3	Blon_1955	287		membrane [GO:0016020]	ligand-gated ion channel activity [GO:0015276]	membrane [GO:0016020]; ligand-gated ion channel activity [GO:0015276]	GO:0015276; GO:0016020		bln:Blon_1955;	K02030;
B7GUC8	Inosine/uridine-preferring nucleoside hydrolase	Blon_2007	318			hydrolase activity [GO:0016787]	hydrolase activity [GO:0016787]	GO:0016787		bln:Blon_2007;
B7GUD3	Extracellular solute-binding protein, family 5	Blon_2012	554	transmembrane transport [GO:0055085]	ATP-binding cassette (ABC) transporter complex [GO:0043190]		ATP-binding cassette (ABC) transporter complex [GO:0043190]; transmembrane transport [GO:0055085]	GO:0043190; GO:0055085		bln:Blon_2012;	K02035;
B7GUD7	Beta-galactosidase (Beta-gal) (EC 3.2.1.23)	Blon_2016	691	galactose metabolic process [GO:0006012]	beta-galactosidase complex [GO:0009341]	beta-galactosidase activity [GO:0004565]	beta-galactosidase complex [GO:0009341]; beta-galactosidase activity [GO:0004565]; galactose metabolic process [GO:0006012]	GO:0004565; GO:0006012; GO:0009341		bln:Blon_2016;	K12308;
B7GUF1	Peptide deformylase (PDF) (EC 3.5.1.88) (Polypeptide deformylase)	Blon_2030	217	translation [GO:0006412]		metal ion binding [GO:0046872]; peptide deformylase activity [GO:0042586]	metal ion binding [GO:0046872]; peptide deformylase activity [GO:0042586]; translation [GO:0006412]	GO:0006412; GO:0042586; GO:0046872		bln:Blon_2030;	K01462;
B7GUF3	Aminopeptidase N	Blon_2032	869			aminopeptidase activity [GO:0004177]; metallopeptidase activity [GO:0008237]; zinc ion binding [GO:0008270]	aminopeptidase activity [GO:0004177]; metallopeptidase activity [GO:0008237]; zinc ion binding [GO:0008270]	GO:0004177; GO:0008237; GO:0008270		bln:Blon_2032;	K01256;
B7GUF4	Ribonuclease J (RNase J) (EC 3.1.-.-)	Blon_2033	566	rRNA processing [GO:0006364]	cytoplasm [GO:0005737]	5'-3' exoribonuclease activity [GO:0004534]; endoribonuclease activity [GO:0004521]; RNA binding [GO:0003723]; zinc ion binding [GO:0008270]	cytoplasm [GO:0005737]; 5'-3' exoribonuclease activity [GO:0004534]; endoribonuclease activity [GO:0004521]; RNA binding [GO:0003723]; zinc ion binding [GO:0008270]; rRNA processing [GO:0006364]	GO:0003723; GO:0004521; GO:0004534; GO:0005737; GO:0006364; GO:0008270		bln:Blon_2033;	K12574;
B7GUG6	DNA-directed RNA polymerase subunit beta' (RNAP subunit beta') (EC 2.7.7.6) (RNA polymerase subunit beta') (Transcriptase subunit beta')	Blon_2048	1345	transcription, DNA-templated [GO:0006351]		DNA binding [GO:0003677]; DNA-directed 5'-3' RNA polymerase activity [GO:0003899]; magnesium ion binding [GO:0000287]; zinc ion binding [GO:0008270]	DNA binding [GO:0003677]; DNA-directed 5'-3' RNA polymerase activity [GO:0003899]; magnesium ion binding [GO:0000287]; zinc ion binding [GO:0008270]; transcription, DNA-templated [GO:0006351]	GO:0000287; GO:0003677; GO:0003899; GO:0006351; GO:0008270		bln:Blon_2048;	K03046;
B7GUI0	Galactokinase	Blon_2062	416	galactose metabolic process [GO:0006012]	cytoplasm [GO:0005737]	ATP binding [GO:0005524]; galactokinase activity [GO:0004335]; galactose binding [GO:0005534]	cytoplasm [GO:0005737]; ATP binding [GO:0005524]; galactokinase activity [GO:0004335]; galactose binding [GO:0005534]; galactose metabolic process [GO:0006012]	GO:0004335; GO:0005524; GO:0005534; GO:0005737; GO:0006012		bln:Blon_2062;	K00849;
B7GUI1	Galactose-1-phosphate uridylyltransferase (EC 2.7.7.12)	Blon_2063	416	galactose catabolic process via UDP-galactose [GO:0033499]		UDP-glucose:hexose-1-phosphate uridylyltransferase activity [GO:0008108]; zinc ion binding [GO:0008270]	UDP-glucose:hexose-1-phosphate uridylyltransferase activity [GO:0008108]; zinc ion binding [GO:0008270]; galactose catabolic process via UDP-galactose [GO:0033499]	GO:0008108; GO:0008270; GO:0033499		bln:Blon_2063;	K00965;
B7GUJ3	Alpha/beta hydrolase fold protein	Blon_2075	285			hydrolase activity [GO:0016787]	hydrolase activity [GO:0016787]	GO:0016787		bln:Blon_2075;
B7GUJ5	Thioredoxin	Blon_2077	123	cell redox homeostasis [GO:0045454]; glycerol ether metabolic process [GO:0006662]	cell [GO:0005623]	protein disulfide oxidoreductase activity [GO:0015035]	cell [GO:0005623]; protein disulfide oxidoreductase activity [GO:0015035]; cell redox homeostasis [GO:0045454]; glycerol ether metabolic process [GO:0006662]	GO:0005623; GO:0006662; GO:0015035; GO:0045454		bln:Blon_2077;	K03671;
B7GUK0	Lipopolysaccharide biosynthesis (EC 2.7.10.1)	Blon_2082	472	extracellular polysaccharide biosynthetic process [GO:0045226]; lipopolysaccharide biosynthetic process [GO:0009103]	integral component of membrane [GO:0016021]	transmembrane receptor protein tyrosine kinase activity [GO:0004714]	integral component of membrane [GO:0016021]; transmembrane receptor protein tyrosine kinase activity [GO:0004714]; extracellular polysaccharide biosynthetic process [GO:0045226]; lipopolysaccharide biosynthetic process [GO:0009103]	GO:0004714; GO:0009103; GO:0016021; GO:0045226		bln:Blon_2082;
B7GUN2	Uncharacterized protein	Blon_2116	144							bln:Blon_2116;
B7GUP1	Inositol monophosphatase	Blon_2126	298	phosphatidylinositol phosphorylation [GO:0046854]			phosphatidylinositol phosphorylation [GO:0046854]	GO:0046854		bln:Blon_2126;	K01092;
B7GUQ2	FtsX domain-containing protein	Blon_2137	455		integral component of membrane [GO:0016021]		integral component of membrane [GO:0016021]	GO:0016021		bln:Blon_2137;	K02004;
B7GUQ3	FtsX domain-containing protein	Blon_2138	407		integral component of membrane [GO:0016021]		integral component of membrane [GO:0016021]	GO:0016021		bln:Blon_2138;	K02004;
B7GUQ4	ABC transporter related	Blon_2139	211			ATPase activity [GO:0016887]; ATP binding [GO:0005524]	ATP binding [GO:0005524]; ATPase activity [GO:0016887]	GO:0005524; GO:0016887		bln:Blon_2139;	K02003;
B7GUQ8	OsmC family protein	Blon_2143	137							bln:Blon_2143;
B7GUQ9	UspA domain protein	Blon_2144	345							bln:Blon_2144;
B7GUE0	ABC transporter related	Blon_2019	276			ATPase activity [GO:0016887]; ATPase-coupled amino acid transmembrane transporter activity [GO:0015424]; ATP binding [GO:0005524]	ATP binding [GO:0005524]; ATPase activity [GO:0016887]; ATPase-coupled amino acid transmembrane transporter activity [GO:0015424]	GO:0005524; GO:0015424; GO:0016887		bln:Blon_2019;	K02028;
B7GQB2	Acetyltransf_6 domain-containing protein	Blon_0892	331	cell wall macromolecule biosynthetic process [GO:0044038]		transferase activity, transferring amino-acyl groups [GO:0016755]	transferase activity, transferring amino-acyl groups [GO:0016755]; cell wall macromolecule biosynthetic process [GO:0044038]	GO:0016755; GO:0044038		bln:Blon_0892;
B7GSG4	DNA gyrase subunit B (EC 5.6.2.2)	Blon_0006	709	DNA-dependent DNA replication [GO:0006261]; DNA topological change [GO:0006265]	chromosome [GO:0005694]; cytoplasm [GO:0005737]	ATP binding [GO:0005524]; DNA binding [GO:0003677]; DNA topoisomerase type II (double strand cut, ATP-hydrolyzing) activity [GO:0003918]; metal ion binding [GO:0046872]	chromosome [GO:0005694]; cytoplasm [GO:0005737]; ATP binding [GO:0005524]; DNA binding [GO:0003677]; DNA topoisomerase type II (double strand cut, ATP-hydrolyzing) activity [GO:0003918]; metal ion binding [GO:0046872]; DNA topological change [GO:0006265]; DNA-dependent DNA replication [GO:0006261]	GO:0003677; GO:0003918; GO:0005524; GO:0005694; GO:0005737; GO:0006261; GO:0006265; GO:0046872		bln:Blon_0006;	K02470;
B7GUE3	Extracellular solute-binding protein, family 3	Blon_2022	317							bln:Blon_2022;	K02030;
B7GQ97	PfkB domain protein	Blon_0877	298			kinase activity [GO:0016301]	kinase activity [GO:0016301]	GO:0016301		bln:Blon_0877;	K00847;
B7GPB1	Threonine dehydratase	Blon_2452	421	threonine catabolic process [GO:0006567]		L-threonine ammonia-lyase activity [GO:0004794]; pyridoxal phosphate binding [GO:0030170]	L-threonine ammonia-lyase activity [GO:0004794]; pyridoxal phosphate binding [GO:0030170]; threonine catabolic process [GO:0006567]	GO:0004794; GO:0006567; GO:0030170		bln:Blon_2452;	K01754;
B7GRT6	Uncharacterized protein	Blon_1431	358		integral component of membrane [GO:0016021]		integral component of membrane [GO:0016021]	GO:0016021		bln:Blon_1431;
B7GPU7	Uncharacterized protein	Blon_0723	217		integral component of membrane [GO:0016021]; plasma membrane [GO:0005886]	riboflavin transmembrane transporter activity [GO:0032217]	integral component of membrane [GO:0016021]; plasma membrane [GO:0005886]; riboflavin transmembrane transporter activity [GO:0032217]	GO:0005886; GO:0016021; GO:0032217		bln:Blon_0723;	K23675;
B7GQC2	Initiation factor 3	Blon_0902	211			translation initiation factor activity [GO:0003743]	translation initiation factor activity [GO:0003743]	GO:0003743		bln:Blon_0902;	K02520;
B7GUJ2	NUDIX hydrolase	Blon_2074	430			hydrolase activity [GO:0016787]; metal ion binding [GO:0046872]	hydrolase activity [GO:0016787]; metal ion binding [GO:0046872]	GO:0016787; GO:0046872		bln:Blon_2074;	K03426;
B7GRX3	Uncharacterized protein	Blon_1471	274							bln:Blon_1471;
B7GNM0	Arginine--tRNA ligase (EC 6.1.1.19) (Arginyl-tRNA synthetase) (ArgRS)	Blon_2318	620	arginyl-tRNA aminoacylation [GO:0006420]	cytoplasm [GO:0005737]	arginine-tRNA ligase activity [GO:0004814]; ATP binding [GO:0005524]	cytoplasm [GO:0005737]; arginine-tRNA ligase activity [GO:0004814]; ATP binding [GO:0005524]; arginyl-tRNA aminoacylation [GO:0006420]	GO:0004814; GO:0005524; GO:0005737; GO:0006420		bln:Blon_2318;blon:BLIJ_2393;	K01887;
B7GUH2	UPF0210 protein Blon_2054/BLIJ_2131	Blon_2054	454							bln:Blon_2054;blon:BLIJ_2131;	K09157;
B7GQM8	Leucine--tRNA ligase (EC 6.1.1.4) (Leucyl-tRNA synthetase) (LeuRS)	Blon_1012	987	leucyl-tRNA aminoacylation [GO:0006429]	cytoplasm [GO:0005737]	aminoacyl-tRNA editing activity [GO:0002161]; ATP binding [GO:0005524]; leucine-tRNA ligase activity [GO:0004823]	cytoplasm [GO:0005737]; aminoacyl-tRNA editing activity [GO:0002161]; ATP binding [GO:0005524]; leucine-tRNA ligase activity [GO:0004823]; leucyl-tRNA aminoacylation [GO:0006429]	GO:0002161; GO:0004823; GO:0005524; GO:0005737; GO:0006429		bln:Blon_1012;	K01869;
B7GTP8	Phenylalanine--tRNA ligase beta subunit (EC 6.1.1.20) (Phenylalanyl-tRNA synthetase beta subunit) (PheRS)	Blon_1883	869	phenylalanyl-tRNA aminoacylation [GO:0006432]	cytoplasm [GO:0005737]	ATP binding [GO:0005524]; magnesium ion binding [GO:0000287]; phenylalanine-tRNA ligase activity [GO:0004826]; tRNA binding [GO:0000049]	cytoplasm [GO:0005737]; ATP binding [GO:0005524]; magnesium ion binding [GO:0000287]; phenylalanine-tRNA ligase activity [GO:0004826]; tRNA binding [GO:0000049]; phenylalanyl-tRNA aminoacylation [GO:0006432]	GO:0000049; GO:0000287; GO:0004826; GO:0005524; GO:0005737; GO:0006432		bln:Blon_1883;	K01890;
B7GQV2	Aminotransferase, class I and II	Blon_1092	491	biosynthetic process [GO:0009058]		pyridoxal phosphate binding [GO:0030170]; transaminase activity [GO:0008483]	pyridoxal phosphate binding [GO:0030170]; transaminase activity [GO:0008483]; biosynthetic process [GO:0009058]	GO:0008483; GO:0009058; GO:0030170		bln:Blon_1092;	K14260;
B7GT20	Urease accessory protein UreG	Blon_0114	203	nitrogen compound metabolic process [GO:0006807]	cytoplasm [GO:0005737]	GTPase activity [GO:0003924]; GTP binding [GO:0005525]; nickel cation binding [GO:0016151]	cytoplasm [GO:0005737]; GTP binding [GO:0005525]; GTPase activity [GO:0003924]; nickel cation binding [GO:0016151]; nitrogen compound metabolic process [GO:0006807]	GO:0003924; GO:0005525; GO:0005737; GO:0006807; GO:0016151		bln:Blon_0114;	K03189;
B7GMY4	Phosphate import ATP-binding protein PstB (EC 7.3.2.1) (ABC phosphate transporter) (Phosphate-transporting ATPase)	Blon_0366	259		plasma membrane [GO:0005886]	ATPase activity [GO:0016887]; ATPase-coupled phosphate ion transmembrane transporter activity [GO:0015415]; ATP binding [GO:0005524]; inorganic phosphate transmembrane transporter activity [GO:0005315]	plasma membrane [GO:0005886]; ATP binding [GO:0005524]; ATPase activity [GO:0016887]; ATPase-coupled phosphate ion transmembrane transporter activity [GO:0015415]; inorganic phosphate transmembrane transporter activity [GO:0005315]	GO:0005315; GO:0005524; GO:0005886; GO:0015415; GO:0016887		bln:Blon_0366;	K02036;
B7GSN3	Protein phosphatase 2C domain protein	Blon_0081	564		integral component of membrane [GO:0016021]	protein serine/threonine phosphatase activity [GO:0004722]	integral component of membrane [GO:0016021]; protein serine/threonine phosphatase activity [GO:0004722]	GO:0004722; GO:0016021		bln:Blon_0081;	K20074;
B7GT71	Amino acid-binding ACT domain protein	Blon_0165	188							bln:Blon_0165;	K00928;
B7GTQ5	Uncharacterized protein	Blon_1890	207		integral component of membrane [GO:0016021]		integral component of membrane [GO:0016021]	GO:0016021		bln:Blon_1890;
B7GPG0	Inner-membrane translocator	Blon_0579	360		integral component of membrane [GO:0016021]; plasma membrane [GO:0005886]	transmembrane transporter activity [GO:0022857]	integral component of membrane [GO:0016021]; plasma membrane [GO:0005886]; transmembrane transporter activity [GO:0022857]	GO:0005886; GO:0016021; GO:0022857		bln:Blon_0579;	K01998;
B7GNI8	Carbamoyl-phosphate synthase L chain, ATP-binding	Blon_2286	629			ATP binding [GO:0005524]; metal ion binding [GO:0046872]	ATP binding [GO:0005524]; metal ion binding [GO:0046872]	GO:0005524; GO:0046872		bln:Blon_2286;	K11263;
B7GPJ5	Glutamate--cysteine ligase (EC 6.3.2.2)	Blon_0617	425	glutathione biosynthetic process [GO:0006750]		ATP binding [GO:0005524]; glutamate-cysteine ligase activity [GO:0004357]	ATP binding [GO:0005524]; glutamate-cysteine ligase activity [GO:0004357]; glutathione biosynthetic process [GO:0006750]	GO:0004357; GO:0005524; GO:0006750		bln:Blon_0617;	K01919;
B7GTQ7	Narrowly conserved hypothetical transmembrane protein	Blon_1892	260		integral component of membrane [GO:0016021]		integral component of membrane [GO:0016021]	GO:0016021		bln:Blon_1892;
B7GQ98	ROK family protein	Blon_0878	404							bln:Blon_0878;
B7GPW4	Guanylate kinase (EC 2.7.4.8) (GMP kinase)	Blon_0740	196		cytoplasm [GO:0005737]	ATP binding [GO:0005524]; guanylate kinase activity [GO:0004385]	cytoplasm [GO:0005737]; ATP binding [GO:0005524]; guanylate kinase activity [GO:0004385]	GO:0004385; GO:0005524; GO:0005737		bln:Blon_0740;	K00942;
B7GNU1	Uncharacterized protein	Blon_2392	747		integral component of membrane [GO:0016021]		integral component of membrane [GO:0016021]	GO:0016021		bln:Blon_2392;
B7GQR2	Peripla_BP_4 domain-containing protein	Blon_1050	543							bln:Blon_1050;
B7GU58	Bile acid:sodium symporter	Blon_1934	353		integral component of membrane [GO:0016021]		integral component of membrane [GO:0016021]	GO:0016021		bln:Blon_1934;	K03453;
B7GSX5	Phosphate acetyltransferase (EC 2.3.1.8)	Blon_1730	570			phosphate acetyltransferase activity [GO:0008959]	phosphate acetyltransferase activity [GO:0008959]	GO:0008959		bln:Blon_1730;	K13788;
B7GS78	Alanine dehydrogenase/PNT domain protein	Blon_1579	387							bln:Blon_1579;	K00324;
B7GPY4	Extracellular solute-binding protein, family 3	Blon_0760	270		membrane [GO:0016020]	ligand-gated ion channel activity [GO:0015276]	membrane [GO:0016020]; ligand-gated ion channel activity [GO:0015276]	GO:0015276; GO:0016020		bln:Blon_0760;	K02424;
B7GUE1	Transcriptional regulator, Fis family	Blon_2020	327	nitrogen compound transport [GO:0071705]	ATP-binding cassette (ABC) transporter complex [GO:0043190]	transmembrane transporter activity [GO:0022857]	ATP-binding cassette (ABC) transporter complex [GO:0043190]; transmembrane transporter activity [GO:0022857]; nitrogen compound transport [GO:0071705]	GO:0022857; GO:0043190; GO:0071705		bln:Blon_2020;	K02029;
B7GNS5	UDP-galactopyranose mutase (EC 5.4.99.9)	Blon_2376	396			UDP-galactopyranose mutase activity [GO:0008767]	UDP-galactopyranose mutase activity [GO:0008767]	GO:0008767		bln:Blon_2376;	K01854;
B7GSU0	Uncharacterized protein	Blon_1694	951		integral component of membrane [GO:0016021]; plasma membrane [GO:0005886]		integral component of membrane [GO:0016021]; plasma membrane [GO:0005886]	GO:0005886; GO:0016021		bln:Blon_1694;	K02004;
B7GNG0	Uncharacterized protein	Blon_2258	478		integral component of membrane [GO:0016021]		integral component of membrane [GO:0016021]	GO:0016021		bln:Blon_2258;
B7GSW4	Amidohydrolase (EC 3.5.1.14)	Blon_1718	383			aminoacylase activity [GO:0004046]	aminoacylase activity [GO:0004046]	GO:0004046		bln:Blon_1718;
B7GR29	UTP--glucose-1-phosphate uridylyltransferase (EC 2.7.7.9)	Blon_1169	509	UDP-glucose metabolic process [GO:0006011]		UTP:glucose-1-phosphate uridylyltransferase activity [GO:0003983]	UTP:glucose-1-phosphate uridylyltransferase activity [GO:0003983]; UDP-glucose metabolic process [GO:0006011]	GO:0003983; GO:0006011		bln:Blon_1169;	K00963;
B7GRP0	SSS sodium solute transporter superfamily	Blon_1383	583		integral component of membrane [GO:0016021]	transmembrane transporter activity [GO:0022857]	integral component of membrane [GO:0016021]; transmembrane transporter activity [GO:0022857]	GO:0016021; GO:0022857		bln:Blon_1383;	K03307;
B7GTU8	GCN5-related N-acetyltransferase	Blon_0261	354			N-acetyltransferase activity [GO:0008080]	N-acetyltransferase activity [GO:0008080]	GO:0008080		bln:Blon_0261;
B7GT66	DNA polymerase III, subunits gamma and tau (EC 2.7.7.7)	Blon_0160	923	DNA replication [GO:0006260]	DNA polymerase III complex [GO:0009360]	ATP binding [GO:0005524]; DNA binding [GO:0003677]; DNA-directed DNA polymerase activity [GO:0003887]	DNA polymerase III complex [GO:0009360]; ATP binding [GO:0005524]; DNA binding [GO:0003677]; DNA-directed DNA polymerase activity [GO:0003887]; DNA replication [GO:0006260]	GO:0003677; GO:0003887; GO:0005524; GO:0006260; GO:0009360		bln:Blon_0160;	K02343;
B7GQ91	Binding-protein-dependent transport systems inner membrane component	Blon_0871	327	transmembrane transport [GO:0055085]	integral component of membrane [GO:0016021]; plasma membrane [GO:0005886]		integral component of membrane [GO:0016021]; plasma membrane [GO:0005886]; transmembrane transport [GO:0055085]	GO:0005886; GO:0016021; GO:0055085		bln:Blon_0871;	K02033;
B7GTZ4	H+-transporting two-sector ATPase, delta/epsilon subunit	Blon_0310	97	ATP synthesis coupled proton transport [GO:0015986]	proton-transporting ATP synthase complex, catalytic core F(1) [GO:0045261]	proton-transporting ATP synthase activity, rotational mechanism [GO:0046933]	proton-transporting ATP synthase complex, catalytic core F(1) [GO:0045261]; proton-transporting ATP synthase activity, rotational mechanism [GO:0046933]; ATP synthesis coupled proton transport [GO:0015986]	GO:0015986; GO:0045261; GO:0046933		bln:Blon_0310;	K02114;
B7GUR6	Phosphate-specific transport system accessory protein PhoU	Blon_2151	224	cellular phosphate ion homeostasis [GO:0030643]; negative regulation of phosphate metabolic process [GO:0045936]; phosphate ion transport [GO:0006817]	cell [GO:0005623]; cytoplasm [GO:0005737]		cell [GO:0005623]; cytoplasm [GO:0005737]; cellular phosphate ion homeostasis [GO:0030643]; negative regulation of phosphate metabolic process [GO:0045936]; phosphate ion transport [GO:0006817]	GO:0005623; GO:0005737; GO:0006817; GO:0030643; GO:0045936		bln:Blon_2151;	K02039;
B7GNP1	Short-chain dehydrogenase/reductase SDR	Blon_2339	263			oxidoreductase activity [GO:0016491]	oxidoreductase activity [GO:0016491]	GO:0016491		bln:Blon_2339;	K18333;
B7GU11	Fumarate lyase	Blon_0327	477	tricarboxylic acid cycle [GO:0006099]		lyase activity [GO:0016829]	lyase activity [GO:0016829]; tricarboxylic acid cycle [GO:0006099]	GO:0006099; GO:0016829		bln:Blon_0327;	K01744;

## Sheet: Table S3 15N proteomics
Table S3. Proteins identified during 15N labeled urea utilization in the B. infantis UMA 272 proteome
Entry	Protein names	Gene names	Length	Gene ontology (biological process)	Gene ontology (cellular component)	Gene ontology (molecular function)	Gene ontology (GO)	Gene ontology IDs	Pathway	KEGG	KO
B7GUF5	4-hydroxy-tetrahydrodipicolinate synthase (HTPA synthase) (EC 4.3.3.7)	Blon_2034	301	diaminopimelate biosynthetic process [GO:0019877]; lysine biosynthetic process via diaminopimelate [GO:0009089]	cytoplasm [GO:0005737]	4-hydroxy-tetrahydrodipicolinate synthase activity [GO:0008840]	cytoplasm [GO:0005737]; 4-hydroxy-tetrahydrodipicolinate synthase activity [GO:0008840]; diaminopimelate biosynthetic process [GO:0019877]; lysine biosynthetic process via diaminopimelate [GO:0009089]	GO:0005737; GO:0008840; GO:0009089; GO:0019877	PATHWAY: Amino-acid biosynthesis; L-lysine biosynthesis via DAP pathway; (S)-tetrahydrodipicolinate from L-aspartate: step 3/4. {ECO:0000256|HAMAP-Rule:MF_00418, ECO:0000256|SAAS:SAAS00570584}.	bln:Blon_2034;	K01714;
B7GN96	Ribose-5-phosphate isomerase A (EC 5.3.1.6) (Phosphoriboisomerase A) (PRI)	Blon_2191	232	pentose-phosphate shunt, non-oxidative branch [GO:0009052]		ribose-5-phosphate isomerase activity [GO:0004751]	ribose-5-phosphate isomerase activity [GO:0004751]; pentose-phosphate shunt, non-oxidative branch [GO:0009052]	GO:0004751; GO:0009052	PATHWAY: Carbohydrate degradation; pentose phosphate pathway; D-ribose 5-phosphate from D-ribulose 5-phosphate (non-oxidative stage): step 1/1. {ECO:0000255|HAMAP-Rule:MF_00170}.	bln:Blon_2191;blon:BLIJ_2266;	K01807;
B7GQU7	Phosphoglycerate kinase (EC 2.7.2.3)	Blon_1087	401	glycolytic process [GO:0006096]	cytoplasm [GO:0005737]	ATP binding [GO:0005524]; phosphoglycerate kinase activity [GO:0004618]	cytoplasm [GO:0005737]; ATP binding [GO:0005524]; phosphoglycerate kinase activity [GO:0004618]; glycolytic process [GO:0006096]	GO:0004618; GO:0005524; GO:0005737; GO:0006096	PATHWAY: Carbohydrate degradation; glycolysis; pyruvate from D-glyceraldehyde 3-phosphate: step 2/5. {ECO:0000255|HAMAP-Rule:MF_00145}.	bln:Blon_1087;blon:BLIJ_1111;	K00927;
B7GUR7	2,3-bisphosphoglycerate-dependent phosphoglycerate mutase (BPG-dependent PGAM) (PGAM) (Phosphoglyceromutase) (dPGM) (EC 5.4.2.11)	Blon_2152	246	gluconeogenesis [GO:0006094]; glycolytic process [GO:0006096]		2,3-bisphosphoglycerate-dependent phosphoglycerate mutase activity [GO:0046538]	2,3-bisphosphoglycerate-dependent phosphoglycerate mutase activity [GO:0046538]; gluconeogenesis [GO:0006094]; glycolytic process [GO:0006096]	GO:0006094; GO:0006096; GO:0046538	PATHWAY: Carbohydrate degradation; glycolysis; pyruvate from D-glyceraldehyde 3-phosphate: step 3/5. {ECO:0000255|HAMAP-Rule:MF_01039}.	bln:Blon_2152;blon:BLIJ_2229;	K01834;
B7GUB5	Pyridoxal 5'-phosphate synthase subunit PdxS (PLP synthase subunit PdxS) (EC 4.3.3.6) (Pdx1)	Blon_1994	291	pyridoxal phosphate biosynthetic process [GO:0042823]		pyridoxal 5'-phosphate synthase (glutamine hydrolysing) activity [GO:0036381]	pyridoxal 5'-phosphate synthase (glutamine hydrolysing) activity [GO:0036381]; pyridoxal phosphate biosynthetic process [GO:0042823]	GO:0036381; GO:0042823	PATHWAY: Cofactor biosynthesis; pyridoxal 5'-phosphate biosynthesis. {ECO:0000255|HAMAP-Rule:MF_01824}.	bln:Blon_1994;blon:BLIJ_2068;	K06215;
B7GRY3	Glutamate synthase (Ferredoxin) (EC 1.4.7.1)	Blon_1482	1507	glutamate biosynthetic process [GO:0006537]		glutamate synthase (ferredoxin) activity [GO:0016041]	glutamate synthase (ferredoxin) activity [GO:0016041]; glutamate biosynthetic process [GO:0006537]	GO:0006537; GO:0016041		bln:Blon_1482;	K00265;
B7GPV9	Elongation factor P (EF-P)	Blon_0735	188	cytoplasm [GO:0005737]	translation elongation factor activity [GO:0003746]	cytoplasm [GO:0005737]; translation elongation factor activity [GO:0003746]		GO:0003746; GO:0005737	PATHWAY: Protein biosynthesis; polypeptide chain elongation. {ECO:0000255|HAMAP-Rule:MF_00141}.	bln:Blon_0735;blon:BLIJ_0747;	K02356;
B7GRY8	30S ribosomal protein S20	Blon_1487	86	translation [GO:0006412]	ribosome [GO:0005840]	rRNA binding [GO:0019843]; structural constituent of ribosome [GO:0003735]	ribosome [GO:0005840]; rRNA binding [GO:0019843]; structural constituent of ribosome [GO:0003735]; translation [GO:0006412]	GO:0003735; GO:0005840; GO:0006412; GO:0019843		bln:Blon_1487;blon:BLIJ_1538;	K02968;
B7GMZ8	30S ribosomal protein S16	Blon_0383	153	translation [GO:0006412]	ribosome [GO:0005840]	structural constituent of ribosome [GO:0003735]	ribosome [GO:0005840]; structural constituent of ribosome [GO:0003735]; translation [GO:0006412]	GO:0003735; GO:0005840; GO:0006412		bln:Blon_0383;blon:BLIJ_0390;	K02959;
B7GNB3	50S ribosomal protein L17	Blon_2210	173	translation [GO:0006412]	ribosome [GO:0005840]	structural constituent of ribosome [GO:0003735]	ribosome [GO:0005840]; structural constituent of ribosome [GO:0003735]; translation [GO:0006412]	GO:0003735; GO:0005840; GO:0006412		bln:Blon_2210;blon:BLIJ_2283;	K02879;
B7GNC1	50S ribosomal protein L15	Blon_2218	150	translation [GO:0006412]	large ribosomal subunit [GO:0015934]	rRNA binding [GO:0019843]; structural constituent of ribosome [GO:0003735]	large ribosomal subunit [GO:0015934]; rRNA binding [GO:0019843]; structural constituent of ribosome [GO:0003735]; translation [GO:0006412]	GO:0003735; GO:0006412; GO:0015934; GO:0019843		bln:Blon_2218;blon:BLIJ_2291;	K02876;
B7GNC3	30S ribosomal protein S5	Blon_2220	243	translation [GO:0006412]	small ribosomal subunit [GO:0015935]	rRNA binding [GO:0019843]; structural constituent of ribosome [GO:0003735]	small ribosomal subunit [GO:0015935]; rRNA binding [GO:0019843]; structural constituent of ribosome [GO:0003735]; translation [GO:0006412]	GO:0003735; GO:0006412; GO:0015935; GO:0019843		bln:Blon_2220;blon:BLIJ_2293;	K02988;
B7GNC4	50S ribosomal protein L18	Blon_2221	123	translation [GO:0006412]	ribosome [GO:0005840]	rRNA binding [GO:0019843]; structural constituent of ribosome [GO:0003735]	ribosome [GO:0005840]; rRNA binding [GO:0019843]; structural constituent of ribosome [GO:0003735]; translation [GO:0006412]	GO:0003735; GO:0005840; GO:0006412; GO:0019843		bln:Blon_2221;blon:BLIJ_2294;	K02881;
B7GNC5	50S ribosomal protein L6	Blon_2222	179	translation [GO:0006412]	ribosome [GO:0005840]	rRNA binding [GO:0019843]; structural constituent of ribosome [GO:0003735]	ribosome [GO:0005840]; rRNA binding [GO:0019843]; structural constituent of ribosome [GO:0003735]; translation [GO:0006412]	GO:0003735; GO:0005840; GO:0006412; GO:0019843		bln:Blon_2222;blon:BLIJ_2295;	K02933;
B7GNC6	30S ribosomal protein S8	Blon_2223	132	translation [GO:0006412]	ribosome [GO:0005840]	rRNA binding [GO:0019843]; structural constituent of ribosome [GO:0003735]	ribosome [GO:0005840]; rRNA binding [GO:0019843]; structural constituent of ribosome [GO:0003735]; translation [GO:0006412]	GO:0003735; GO:0005840; GO:0006412; GO:0019843		bln:Blon_2223;blon:BLIJ_2296;	K02994;
B7GNC8	50S ribosomal protein L5	Blon_2225	190	translation [GO:0006412]	ribosome [GO:0005840]	rRNA binding [GO:0019843]; structural constituent of ribosome [GO:0003735]; tRNA binding [GO:0000049]	ribosome [GO:0005840]; rRNA binding [GO:0019843]; structural constituent of ribosome [GO:0003735]; tRNA binding [GO:0000049]; translation [GO:0006412]	GO:0000049; GO:0003735; GO:0005840; GO:0006412; GO:0019843		bln:Blon_2225;blon:BLIJ_2298;	K02931;
B7GND0	50S ribosomal protein L14	Blon_2227	122	translation [GO:0006412]	large ribosomal subunit [GO:0015934]	rRNA binding [GO:0019843]; structural constituent of ribosome [GO:0003735]	large ribosomal subunit [GO:0015934]; rRNA binding [GO:0019843]; structural constituent of ribosome [GO:0003735]; translation [GO:0006412]	GO:0003735; GO:0006412; GO:0015934; GO:0019843		bln:Blon_2227;blon:BLIJ_2300;	K02874;
B7GND4	30S ribosomal protein S3	Blon_2231	267	translation [GO:0006412]	ribosome [GO:0005840]	mRNA binding [GO:0003729]; rRNA binding [GO:0019843]; structural constituent of ribosome [GO:0003735]	ribosome [GO:0005840]; mRNA binding [GO:0003729]; rRNA binding [GO:0019843]; structural constituent of ribosome [GO:0003735]; translation [GO:0006412]	GO:0003729; GO:0003735; GO:0005840; GO:0006412; GO:0019843		bln:Blon_2231;blon:BLIJ_2304;	K02982;
B7GND7	50S ribosomal protein L2	Blon_2234	276	translation [GO:0006412]	large ribosomal subunit [GO:0015934]	rRNA binding [GO:0019843]; structural constituent of ribosome [GO:0003735]; transferase activity [GO:0016740]	large ribosomal subunit [GO:0015934]; rRNA binding [GO:0019843]; structural constituent of ribosome [GO:0003735]; transferase activity [GO:0016740]; translation [GO:0006412]	GO:0003735; GO:0006412; GO:0015934; GO:0016740; GO:0019843		bln:Blon_2234;blon:BLIJ_2307;	K02886;
B7GNE0	50S ribosomal protein L3	Blon_2237	213	translation [GO:0006412]	ribosome [GO:0005840]	rRNA binding [GO:0019843]; structural constituent of ribosome [GO:0003735]	ribosome [GO:0005840]; rRNA binding [GO:0019843]; structural constituent of ribosome [GO:0003735]; translation [GO:0006412]	GO:0003735; GO:0005840; GO:0006412; GO:0019843		bln:Blon_2237;blon:BLIJ_2310;	K02906;
B7GNE1	30S ribosomal protein S10	Blon_2238	102	translation [GO:0006412]	ribosome [GO:0005840]	structural constituent of ribosome [GO:0003735]; tRNA binding [GO:0000049]	ribosome [GO:0005840]; structural constituent of ribosome [GO:0003735]; tRNA binding [GO:0000049]; translation [GO:0006412]	GO:0000049; GO:0003735; GO:0005840; GO:0006412		bln:Blon_2238;blon:BLIJ_2311;	K02946;
B7GNE8	50S ribosomal protein L13	Blon_2245	149	translation [GO:0006412]	ribosome [GO:0005840]	structural constituent of ribosome [GO:0003735]	ribosome [GO:0005840]; structural constituent of ribosome [GO:0003735]; translation [GO:0006412]	GO:0003735; GO:0005840; GO:0006412		bln:Blon_2245;blon:BLIJ_2317;	K02871;
B7GNF9	10 kDa chaperonin (GroES protein) (Protein Cpn10)	Blon_2257	97	protein folding [GO:0006457]	cytoplasm [GO:0005737]	ATP binding [GO:0005524]	cytoplasm [GO:0005737]; ATP binding [GO:0005524]; protein folding [GO:0006457]	GO:0005524; GO:0005737; GO:0006457		bln:Blon_2257;blon:BLIJ_2329;	K04078;
B7GNG8	50S ribosomal protein L7/L12	Blon_2266	126	translation [GO:0006412]	ribosome [GO:0005840]	structural constituent of ribosome [GO:0003735]	ribosome [GO:0005840]; structural constituent of ribosome [GO:0003735]; translation [GO:0006412]	GO:0003735; GO:0005840; GO:0006412		bln:Blon_2266;blon:BLIJ_2338;	K02935;
B7GNG9	50S ribosomal protein L10	Blon_2267	173	ribosome biogenesis [GO:0042254]; translation [GO:0006412]	large ribosomal subunit [GO:0015934]	large ribosomal subunit rRNA binding [GO:0070180]; structural constituent of ribosome [GO:0003735]	large ribosomal subunit [GO:0015934]; large ribosomal subunit rRNA binding [GO:0070180]; structural constituent of ribosome [GO:0003735]; ribosome biogenesis [GO:0042254]; translation [GO:0006412]	GO:0003735; GO:0006412; GO:0015934; GO:0042254; GO:0070180		bln:Blon_2267;blon:BLIJ_2339;	K02864;
B7GNH2	Polyribonucleotide nucleotidyltransferase (EC 2.7.7.8) (Polynucleotide phosphorylase) (PNPase)	Blon_2270	914	mRNA catabolic process [GO:0006402]; RNA processing [GO:0006396]	cytoplasm [GO:0005737]	magnesium ion binding [GO:0000287]; polyribonucleotide nucleotidyltransferase activity [GO:0004654]; RNA binding [GO:0003723]	cytoplasm [GO:0005737]; magnesium ion binding [GO:0000287]; polyribonucleotide nucleotidyltransferase activity [GO:0004654]; RNA binding [GO:0003723]; mRNA catabolic process [GO:0006402]; RNA processing [GO:0006396]	GO:0000287; GO:0003723; GO:0004654; GO:0005737; GO:0006396; GO:0006402		bln:Blon_2270;blon:BLIJ_2342;	K00962;
B7GNJ5	50S ribosomal protein L1	Blon_2293	230	regulation of translation [GO:0006417]; translation [GO:0006412]	large ribosomal subunit [GO:0015934]	rRNA binding [GO:0019843]; structural constituent of ribosome [GO:0003735]; tRNA binding [GO:0000049]	large ribosomal subunit [GO:0015934]; rRNA binding [GO:0019843]; structural constituent of ribosome [GO:0003735]; tRNA binding [GO:0000049]; regulation of translation [GO:0006417]; translation [GO:0006412]	GO:0000049; GO:0003735; GO:0006412; GO:0006417; GO:0015934; GO:0019843		bln:Blon_2293;blon:BLIJ_2367;	K02863;
B7GNJ6	50S ribosomal protein L11	Blon_2294	143	translation [GO:0006412]	ribosome [GO:0005840]	large ribosomal subunit rRNA binding [GO:0070180]; structural constituent of ribosome [GO:0003735]	ribosome [GO:0005840]; large ribosomal subunit rRNA binding [GO:0070180]; structural constituent of ribosome [GO:0003735]; translation [GO:0006412]	GO:0003735; GO:0005840; GO:0006412; GO:0070180		bln:Blon_2294;blon:BLIJ_2368;	K02867;
B7GNR5	Uracil phosphoribosyltransferase (EC 2.4.2.9) (UMP pyrophosphorylase) (UPRTase)	Blon_2363	213	nucleoside metabolic process [GO:0009116]; UMP salvage [GO:0044206]; uracil salvage [GO:0006223]		GTP binding [GO:0005525]; magnesium ion binding [GO:0000287]; uracil phosphoribosyltransferase activity [GO:0004845]	GTP binding [GO:0005525]; magnesium ion binding [GO:0000287]; uracil phosphoribosyltransferase activity [GO:0004845]; nucleoside metabolic process [GO:0009116]; UMP salvage [GO:0044206]; uracil salvage [GO:0006223]	GO:0000287; GO:0004845; GO:0005525; GO:0006223; GO:0009116; GO:0044206	PATHWAY: Pyrimidine metabolism; UMP biosynthesis via salvage pathway; UMP from uracil: step 1/1. {ECO:0000255|HAMAP-Rule:MF_01218}.	bln:Blon_2363;blon:BLIJ_2436;	K00761;
B7GPR8	60 kDa chaperonin (GroEL protein) (Protein Cpn60)	Blon_0694	541	protein refolding [GO:0042026]	cytoplasm [GO:0005737]	ATP binding [GO:0005524]; unfolded protein binding [GO:0051082]	cytoplasm [GO:0005737]; ATP binding [GO:0005524]; unfolded protein binding [GO:0051082]; protein refolding [GO:0042026]	GO:0005524; GO:0005737; GO:0042026; GO:0051082		bln:Blon_0694;blon:BLIJ_0707;	K04077;
B7GPT0	Aspartate--tRNA(Asp/Asn) ligase (EC 6.1.1.23) (Aspartyl-tRNA synthetase) (AspRS) (Non-discriminating aspartyl-tRNA synthetase) (ND-AspRS)	Blon_0706	599	aspartyl-tRNA aminoacylation [GO:0006422]	cytoplasm [GO:0005737]	aspartate-tRNA(Asn) ligase activity [GO:0050560]; aspartate-tRNA ligase activity [GO:0004815]; ATP binding [GO:0005524]; nucleic acid binding [GO:0003676]	cytoplasm [GO:0005737]; aspartate-tRNA ligase activity [GO:0004815]; aspartate-tRNA(Asn) ligase activity [GO:0050560]; ATP binding [GO:0005524]; nucleic acid binding [GO:0003676]; aspartyl-tRNA aminoacylation [GO:0006422]	GO:0003676; GO:0004815; GO:0005524; GO:0005737; GO:0006422; GO:0050560		bln:Blon_0706;blon:BLIJ_0719;	K01876;
B7GPW2	Carbamoyl-phosphate synthase large chain (EC 6.3.5.5) (Carbamoyl-phosphate synthetase ammonia chain)	Blon_0738	1127	'de novo' UMP biosynthetic process [GO:0044205]; arginine biosynthetic process [GO:0006526]		ATP binding [GO:0005524]; carbamoyl-phosphate synthase (glutamine-hydrolyzing) activity [GO:0004088]; metal ion binding [GO:0046872]	ATP binding [GO:0005524]; carbamoyl-phosphate synthase (glutamine-hydrolyzing) activity [GO:0004088]; metal ion binding [GO:0046872]; 'de novo' UMP biosynthetic process [GO:0044205]; arginine biosynthetic process [GO:0006526]	GO:0004088; GO:0005524; GO:0006526; GO:0044205; GO:0046872	PATHWAY: Amino-acid biosynthesis; L-arginine biosynthesis; carbamoyl phosphate from bicarbonate: step 1/1. {ECO:0000255|HAMAP-Rule:MF_01210}.; PATHWAY: Pyrimidine metabolism; UMP biosynthesis via de novo pathway; (S)-dihydroorotate from bicarbonate: step 1/3. {ECO:0000255|HAMAP-Rule:MF_01210}.	bln:Blon_0738;blon:BLIJ_0750;	K01955;
B7GQA1	Glucosamine-6-phosphate deaminase (EC 3.5.99.6) (GlcN6P deaminase) (GNPDA) (Glucosamine-6-phosphate isomerase)	Blon_0881	270	carbohydrate metabolic process [GO:0005975]; N-acetylglucosamine metabolic process [GO:0006044]; N-acetylneuraminate catabolic process [GO:0019262]		glucosamine-6-phosphate deaminase activity [GO:0004342]	glucosamine-6-phosphate deaminase activity [GO:0004342]; carbohydrate metabolic process [GO:0005975]; N-acetylglucosamine metabolic process [GO:0006044]; N-acetylneuraminate catabolic process [GO:0019262]	GO:0004342; GO:0005975; GO:0006044; GO:0019262	PATHWAY: Amino-sugar metabolism; N-acetylneuraminate degradation; D-fructose 6-phosphate from N-acetylneuraminate: step 5/5. {ECO:0000255|HAMAP-Rule:MF_01241}.	bln:Blon_0881;blon:BLIJ_0897;	K02564;
B7GQH1	Protein translocase subunit SecA	Blon_0952	964	intracellular protein transmembrane transport [GO:0065002]; protein import [GO:0017038]; protein targeting [GO:0006605]	cytoplasm [GO:0005737]; plasma membrane [GO:0005886]	ATP binding [GO:0005524]; metal ion binding [GO:0046872]	cytoplasm [GO:0005737]; plasma membrane [GO:0005886]; ATP binding [GO:0005524]; metal ion binding [GO:0046872]; intracellular protein transmembrane transport [GO:0065002]; protein import [GO:0017038]; protein targeting [GO:0006605]	GO:0005524; GO:0005737; GO:0005886; GO:0006605; GO:0017038; GO:0046872; GO:0065002		bln:Blon_0952;blon:BLIJ_0969;	K03070;
B7GQR8	30S ribosomal protein S2	Blon_1056	281	translation [GO:0006412]	small ribosomal subunit [GO:0015935]	structural constituent of ribosome [GO:0003735]	small ribosomal subunit [GO:0015935]; structural constituent of ribosome [GO:0003735]; translation [GO:0006412]	GO:0003735; GO:0006412; GO:0015935		bln:Blon_1056;blon:BLIJ_1080;	K02967;
B7GQR9	Elongation factor Ts (EF-Ts)	Blon_1057	283		cytoplasm [GO:0005737]	translation elongation factor activity [GO:0003746]	cytoplasm [GO:0005737]; translation elongation factor activity [GO:0003746]	GO:0003746; GO:0005737		bln:Blon_1057;blon:BLIJ_1081;	K02357;
B7GR13	Threonine--tRNA ligase (EC 6.1.1.3) (Threonyl-tRNA synthetase) (ThrRS)	Blon_1153	677	threonyl-tRNA aminoacylation [GO:0006435]	cytoplasm [GO:0005737]	ATP binding [GO:0005524]; metal ion binding [GO:0046872]; threonine-tRNA ligase activity [GO:0004829]; tRNA binding [GO:0000049]	cytoplasm [GO:0005737]; ATP binding [GO:0005524]; metal ion binding [GO:0046872]; threonine-tRNA ligase activity [GO:0004829]; tRNA binding [GO:0000049]; threonyl-tRNA aminoacylation [GO:0006435]	GO:0000049; GO:0004829; GO:0005524; GO:0005737; GO:0006435; GO:0046872		bln:Blon_1153;blon:BLIJ_1180;	K01868;
B7GRV4	Aspartate carbamoyltransferase (EC 2.1.3.2) (Aspartate transcarbamylase) (ATCase)	Blon_1451	320	'de novo' pyrimidine nucleobase biosynthetic process [GO:0006207]; 'de novo' UMP biosynthetic process [GO:0044205]; cellular amino acid metabolic process [GO:0006520]		amino acid binding [GO:0016597]; aspartate carbamoyltransferase activity [GO:0004070]	amino acid binding [GO:0016597]; aspartate carbamoyltransferase activity [GO:0004070]; 'de novo' pyrimidine nucleobase biosynthetic process [GO:0006207]; 'de novo' UMP biosynthetic process [GO:0044205]; cellular amino acid metabolic process [GO:0006520]	GO:0004070; GO:0006207; GO:0006520; GO:0016597; GO:0044205	PATHWAY: Pyrimidine metabolism; UMP biosynthesis via de novo pathway; (S)-dihydroorotate from bicarbonate: step 2/3. {ECO:0000255|HAMAP-Rule:MF_00001}.	bln:Blon_1451;blon:BLIJ_1497;	K00609;
B7GRV8	5-methyltetrahydropteroyltriglutamate--homocysteine methyltransferase (EC 2.1.1.14) (Cobalamin-independent methionine synthase) (Methionine synthase, vitamin-B12 independent isozyme)	Blon_1455	767	methionine biosynthetic process [GO:0009086]; methylation [GO:0032259]		5-methyltetrahydropteroyltriglutamate-homocysteine S-methyltransferase activity [GO:0003871]; zinc ion binding [GO:0008270]	5-methyltetrahydropteroyltriglutamate-homocysteine S-methyltransferase activity [GO:0003871]; zinc ion binding [GO:0008270]; methionine biosynthetic process [GO:0009086]; methylation [GO:0032259]	GO:0003871; GO:0008270; GO:0009086; GO:0032259	PATHWAY: Amino-acid biosynthesis; L-methionine biosynthesis via de novo pathway; L-methionine from L-homocysteine (MetE route): step 1/1. {ECO:0000255|HAMAP-Rule:MF_00172}.	bln:Blon_1455;blon:BLIJ_1501;	K00549;
B7GS74	50S ribosomal protein L25 (General stress protein CTC)	Blon_1575	207	translation [GO:0006412]	ribosome [GO:0005840]	5S rRNA binding [GO:0008097]; structural constituent of ribosome [GO:0003735]	ribosome [GO:0005840]; 5S rRNA binding [GO:0008097]; structural constituent of ribosome [GO:0003735]; translation [GO:0006412]	GO:0003735; GO:0005840; GO:0006412; GO:0008097		bln:Blon_1575;blon:BLIJ_1630;	K02897;
B7GSB1	30S ribosomal protein S4	Blon_1612	208	translation [GO:0006412]	small ribosomal subunit [GO:0015935]	rRNA binding [GO:0019843]; structural constituent of ribosome [GO:0003735]	small ribosomal subunit [GO:0015935]; rRNA binding [GO:0019843]; structural constituent of ribosome [GO:0003735]; translation [GO:0006412]	GO:0003735; GO:0006412; GO:0015935; GO:0019843		bln:Blon_1612;blon:BLIJ_1667;	K02986;
B7GSV7	Trigger factor (TF) (EC 5.2.1.8) (PPIase)	Blon_1711	459	cell cycle [GO:0007049]; cell division [GO:0051301]; protein folding [GO:0006457]; protein transport [GO:0015031]	cytoplasm [GO:0005737]	peptidyl-prolyl cis-trans isomerase activity [GO:0003755]	cytoplasm [GO:0005737]; peptidyl-prolyl cis-trans isomerase activity [GO:0003755]; cell cycle [GO:0007049]; cell division [GO:0051301]; protein folding [GO:0006457]; protein transport [GO:0015031]	GO:0003755; GO:0005737; GO:0006457; GO:0007049; GO:0015031; GO:0051301		bln:Blon_1711;blon:BLIJ_1771;	K03545;
B7GT47	Chaperone protein DnaK (HSP70) (Heat shock 70 kDa protein) (Heat shock protein 70)	Blon_0141	631	protein folding [GO:0006457]	cell wall [GO:0005618]	ATP binding [GO:0005524]; protease binding [GO:0002020]; unfolded protein binding [GO:0051082]	cell wall [GO:0005618]; ATP binding [GO:0005524]; protease binding [GO:0002020]; unfolded protein binding [GO:0051082]; protein folding [GO:0006457]	GO:0002020; GO:0005524; GO:0005618; GO:0006457; GO:0051082		bln:Blon_0141;blon:BLIJ_0145;	K04043;
B7GTK2	Enolase (EC 4.2.1.11) (2-phospho-D-glycerate hydro-lyase) (2-phosphoglycerate dehydratase)	Blon_1836	432	glycolytic process [GO:0006096]	cell surface [GO:0009986]; cell wall [GO:0005618]; extracellular region [GO:0005576]; phosphopyruvate hydratase complex [GO:0000015]	magnesium ion binding [GO:0000287]; phosphopyruvate hydratase activity [GO:0004634]; protease binding [GO:0002020]	cell surface [GO:0009986]; cell wall [GO:0005618]; extracellular region [GO:0005576]; phosphopyruvate hydratase complex [GO:0000015]; magnesium ion binding [GO:0000287]; phosphopyruvate hydratase activity [GO:0004634]; protease binding [GO:0002020]; glycolytic process [GO:0006096]	GO:0000015; GO:0000287; GO:0002020; GO:0004634; GO:0005576; GO:0005618; GO:0006096; GO:0009986	PATHWAY: Carbohydrate degradation; glycolysis; pyruvate from D-glyceraldehyde 3-phosphate: step 4/5. {ECO:0000255|HAMAP-Rule:MF_00318}.	bln:Blon_1836;blon:BLIJ_1901;	K01689;
B7GTL3	Serine hydroxymethyltransferase (SHMT) (Serine methylase) (EC 2.1.2.1)	Blon_1847	435	glycine biosynthetic process from serine [GO:0019264]; tetrahydrofolate interconversion [GO:0035999]	cytoplasm [GO:0005737]	glycine hydroxymethyltransferase activity [GO:0004372]; pyridoxal phosphate binding [GO:0030170]	cytoplasm [GO:0005737]; glycine hydroxymethyltransferase activity [GO:0004372]; pyridoxal phosphate binding [GO:0030170]; glycine biosynthetic process from serine [GO:0019264]; tetrahydrofolate interconversion [GO:0035999]	GO:0004372; GO:0005737; GO:0019264; GO:0030170; GO:0035999	PATHWAY: One-carbon metabolism; tetrahydrofolate interconversion. {ECO:0000255|HAMAP-Rule:MF_00051}.; PATHWAY: Amino-acid biosynthesis; glycine biosynthesis; glycine from L-serine: step 1/1. {ECO:0000255|HAMAP-Rule:MF_00051}.	bln:Blon_1847;blon:BLIJ_1912;	K00600;
B7GTN2	Tyrosine--tRNA ligase (EC 6.1.1.1) (Tyrosyl-tRNA synthetase) (TyrRS)	Blon_1867	440	tyrosyl-tRNA aminoacylation [GO:0006437]	cytoplasm [GO:0005737]	ATP binding [GO:0005524]; RNA binding [GO:0003723]; tyrosine-tRNA ligase activity [GO:0004831]	cytoplasm [GO:0005737]; ATP binding [GO:0005524]; RNA binding [GO:0003723]; tyrosine-tRNA ligase activity [GO:0004831]; tyrosyl-tRNA aminoacylation [GO:0006437]	GO:0003723; GO:0004831; GO:0005524; GO:0005737; GO:0006437		bln:Blon_1867;blon:BLIJ_1933;	K01866;
B7GTS5	50S ribosomal protein L9	Blon_0237	148	translation [GO:0006412]	ribosome [GO:0005840]	rRNA binding [GO:0019843]; structural constituent of ribosome [GO:0003735]	ribosome [GO:0005840]; rRNA binding [GO:0019843]; structural constituent of ribosome [GO:0003735]; translation [GO:0006412]	GO:0003735; GO:0005840; GO:0006412; GO:0019843		bln:Blon_0237;blon:BLIJ_0243;	K02939;
B7GTU6	Glutamyl-tRNA(Gln) amidotransferase subunit A (Glu-ADT subunit A) (EC 6.3.5.7)	Blon_0259	513	translation [GO:0006412]	glutamyl-tRNA(Gln) amidotransferase complex [GO:0030956]	amidase activity [GO:0004040]; ATP binding [GO:0005524]; glutaminyl-tRNA synthase (glutamine-hydrolyzing) activity [GO:0050567]	glutamyl-tRNA(Gln) amidotransferase complex [GO:0030956]; amidase activity [GO:0004040]; ATP binding [GO:0005524]; glutaminyl-tRNA synthase (glutamine-hydrolyzing) activity [GO:0050567]; translation [GO:0006412]	GO:0004040; GO:0005524; GO:0006412; GO:0030956; GO:0050567		bln:Blon_0259;blon:BLIJ_0263;	K02433;
B7GTU7	Aspartyl/glutamyl-tRNA(Asn/Gln) amidotransferase subunit B (Asp/Glu-ADT subunit B) (EC 6.3.5.-)	Blon_0260	499	translation [GO:0006412]		ATP binding [GO:0005524]; glutaminyl-tRNA synthase (glutamine-hydrolyzing) activity [GO:0050567]	ATP binding [GO:0005524]; glutaminyl-tRNA synthase (glutamine-hydrolyzing) activity [GO:0050567]; translation [GO:0006412]	GO:0005524; GO:0006412; GO:0050567		bln:Blon_0260;blon:BLIJ_0264;	K02434;
B7GTW0	Valine--tRNA ligase (EC 6.1.1.9) (Valyl-tRNA synthetase) (ValRS)	Blon_0275	911	valyl-tRNA aminoacylation [GO:0006438]	cytoplasm [GO:0005737]	aminoacyl-tRNA editing activity [GO:0002161]; ATP binding [GO:0005524]; valine-tRNA ligase activity [GO:0004832]	cytoplasm [GO:0005737]; aminoacyl-tRNA editing activity [GO:0002161]; ATP binding [GO:0005524]; valine-tRNA ligase activity [GO:0004832]; valyl-tRNA aminoacylation [GO:0006438]	GO:0002161; GO:0004832; GO:0005524; GO:0005737; GO:0006438		bln:Blon_0275;blon:BLIJ_0279;	K01873;
B7GTZ1	ATP synthase subunit alpha (EC 7.1.2.2) (ATP synthase F1 sector subunit alpha) (F-ATPase subunit alpha)	Blon_0307	543	ATP synthesis coupled proton transport [GO:0015986]	plasma membrane [GO:0005886]; proton-transporting ATP synthase complex, catalytic core F(1) [GO:0045261]	ATP binding [GO:0005524]; proton-transporting ATP synthase activity, rotational mechanism [GO:0046933]	plasma membrane [GO:0005886]; proton-transporting ATP synthase complex, catalytic core F(1) [GO:0045261]; ATP binding [GO:0005524]; proton-transporting ATP synthase activity, rotational mechanism [GO:0046933]; ATP synthesis coupled proton transport [GO:0015986]	GO:0005524; GO:0005886; GO:0015986; GO:0045261; GO:0046933		bln:Blon_0307;blon:BLIJ_0312;	K02111;
B7GTZ3	ATP synthase subunit beta (EC 7.1.2.2) (ATP synthase F1 sector subunit beta) (F-ATPase subunit beta)	Blon_0309	490	ATP synthesis coupled proton transport [GO:0015986]	plasma membrane [GO:0005886]; proton-transporting ATP synthase complex, catalytic core F(1) [GO:0045261]	ATP binding [GO:0005524]; proton-transporting ATP synthase activity, rotational mechanism [GO:0046933]	plasma membrane [GO:0005886]; proton-transporting ATP synthase complex, catalytic core F(1) [GO:0045261]; ATP binding [GO:0005524]; proton-transporting ATP synthase activity, rotational mechanism [GO:0046933]; ATP synthesis coupled proton transport [GO:0015986]	GO:0005524; GO:0005886; GO:0015986; GO:0045261; GO:0046933		bln:Blon_0309;blon:BLIJ_0314;	K02112;
B7GU46	Elongation factor Tu (EF-Tu)	Blon_1922	399		cytoplasm [GO:0005737]	GTPase activity [GO:0003924]; GTP binding [GO:0005525]; translation elongation factor activity [GO:0003746]	cytoplasm [GO:0005737]; GTP binding [GO:0005525]; GTPase activity [GO:0003924]; translation elongation factor activity [GO:0003746]	GO:0003746; GO:0003924; GO:0005525; GO:0005737		bln:Blon_1922;blon:BLIJ_1993;	K02358;
B7GU48	30S ribosomal protein S7	Blon_1924	156	translation [GO:0006412]	small ribosomal subunit [GO:0015935]	rRNA binding [GO:0019843]; structural constituent of ribosome [GO:0003735]; tRNA binding [GO:0000049]	small ribosomal subunit [GO:0015935]; rRNA binding [GO:0019843]; structural constituent of ribosome [GO:0003735]; tRNA binding [GO:0000049]; translation [GO:0006412]	GO:0000049; GO:0003735; GO:0006412; GO:0015935; GO:0019843		bln:Blon_1924;blon:BLIJ_1995;	K02992;
B7GUF2	Phosphoglucosamine mutase (EC 5.4.2.10)	Blon_2031	461	carbohydrate metabolic process [GO:0005975]		magnesium ion binding [GO:0000287]; phosphoglucosamine mutase activity [GO:0008966]	magnesium ion binding [GO:0000287]; phosphoglucosamine mutase activity [GO:0008966]; carbohydrate metabolic process [GO:0005975]	GO:0000287; GO:0005975; GO:0008966		bln:Blon_2031;blon:BLIJ_2109;	K03431;
B7GUG7	DNA-directed RNA polymerase subunit beta (RNAP subunit beta) (EC 2.7.7.6) (RNA polymerase subunit beta) (Transcriptase subunit beta)	Blon_2049	1187	transcription, DNA-templated [GO:0006351]		DNA binding [GO:0003677]; DNA-directed 5'-3' RNA polymerase activity [GO:0003899]; ribonucleoside binding [GO:0032549]	DNA binding [GO:0003677]; DNA-directed 5'-3' RNA polymerase activity [GO:0003899]; ribonucleoside binding [GO:0032549]; transcription, DNA-templated [GO:0006351]	GO:0003677; GO:0003899; GO:0006351; GO:0032549		bln:Blon_2049;blon:BLIJ_2127;	K03043;
B7GSS6	Uncharacterized protein	Blon_1680	204							bln:Blon_1680;
B7GNT8	UDP-glucose 6-dehydrogenase (EC 1.1.1.22)	Blon_2389	414	polysaccharide biosynthetic process [GO:0000271]		NAD binding [GO:0051287]; UDP-glucose 6-dehydrogenase activity [GO:0003979]	NAD binding [GO:0051287]; UDP-glucose 6-dehydrogenase activity [GO:0003979]; polysaccharide biosynthetic process [GO:0000271]	GO:0000271; GO:0003979; GO:0051287		bln:Blon_2389;	K00012;
B7GN35	50S ribosomal protein L19	Blon_0420	121	translation [GO:0006412]	ribosome [GO:0005840]	structural constituent of ribosome [GO:0003735]	ribosome [GO:0005840]; structural constituent of ribosome [GO:0003735]; translation [GO:0006412]	GO:0003735; GO:0005840; GO:0006412		bln:Blon_0420;	K02884;
B7GNB4	DNA-directed RNA polymerase subunit alpha (RNAP subunit alpha) (EC 2.7.7.6) (RNA polymerase subunit alpha) (Transcriptase subunit alpha)	Blon_2211	331	transcription, DNA-templated [GO:0006351]		DNA binding [GO:0003677]; DNA-directed 5'-3' RNA polymerase activity [GO:0003899]; protein dimerization activity [GO:0046983]	DNA binding [GO:0003677]; DNA-directed 5'-3' RNA polymerase activity [GO:0003899]; protein dimerization activity [GO:0046983]; transcription, DNA-templated [GO:0006351]	GO:0003677; GO:0003899; GO:0006351; GO:0046983		bln:Blon_2211;	K03040;
B7GN89	Phosphoglucomutase, alpha-D-glucose phosphate-specific	Blon_2184	558	carbohydrate metabolic process [GO:0005975]		magnesium ion binding [GO:0000287]; phosphoglucomutase activity [GO:0004614]	magnesium ion binding [GO:0000287]; phosphoglucomutase activity [GO:0004614]; carbohydrate metabolic process [GO:0005975]	GO:0000287; GO:0004614; GO:0005975		bln:Blon_2184;	K01835;
B7GSW8	Fructose-6-phosphate phosphoketolase (EC 4.1.2.22)	Blon_1722	825	carbohydrate metabolic process [GO:0005975]		fructose-6-phosphate phosphoketolase activity [GO:0047905]	fructose-6-phosphate phosphoketolase activity [GO:0047905]; carbohydrate metabolic process [GO:0005975]	GO:0005975; GO:0047905		bln:Blon_1722;	K01621;
B7GT87	Formate--tetrahydrofolate ligase (EC 6.3.4.3)	Blon_0181	505	tetrahydrofolate interconversion [GO:0035999]		ATP binding [GO:0005524]; formate-tetrahydrofolate ligase activity [GO:0004329]	ATP binding [GO:0005524]; formate-tetrahydrofolate ligase activity [GO:0004329]; tetrahydrofolate interconversion [GO:0035999]	GO:0004329; GO:0005524; GO:0035999	PATHWAY: One-carbon metabolism; tetrahydrofolate interconversion. {ECO:0000256|SAAS:SAAS00134432}.	bln:Blon_0181;	K01938;
B7GS94	CTP synthase (EC 6.3.4.2) (Cytidine 5'-triphosphate synthase) (Cytidine triphosphate synthetase) (CTP synthetase) (CTPS) (UTP--ammonia ligase)	Blon_1595	559	'de novo' CTP biosynthetic process [GO:0044210]; glutamine metabolic process [GO:0006541]		ATP binding [GO:0005524]; CTP synthase activity [GO:0003883]; metal ion binding [GO:0046872]	ATP binding [GO:0005524]; CTP synthase activity [GO:0003883]; metal ion binding [GO:0046872]; 'de novo' CTP biosynthetic process [GO:0044210]; glutamine metabolic process [GO:0006541]	GO:0003883; GO:0005524; GO:0006541; GO:0044210; GO:0046872	PATHWAY: Pyrimidine metabolism; CTP biosynthesis via de novo pathway; CTP from UDP: step 2/2. {ECO:0000256|HAMAP-Rule:MF_01227, ECO:0000256|SAAS:SAAS00710815}.	bln:Blon_1595;	K01937;
B7GQM8	Leucine--tRNA ligase (EC 6.1.1.4) (Leucyl-tRNA synthetase) (LeuRS)	Blon_1012	987	leucyl-tRNA aminoacylation [GO:0006429]	cytoplasm [GO:0005737]	aminoacyl-tRNA editing activity [GO:0002161]; ATP binding [GO:0005524]; leucine-tRNA ligase activity [GO:0004823]	cytoplasm [GO:0005737]; aminoacyl-tRNA editing activity [GO:0002161]; ATP binding [GO:0005524]; leucine-tRNA ligase activity [GO:0004823]; leucyl-tRNA aminoacylation [GO:0006429]	GO:0002161; GO:0004823; GO:0005524; GO:0005737; GO:0006429		bln:Blon_1012;	K01869;
B7GQV5	Transaldolase (EC 2.2.1.2)	Blon_1095	367	carbohydrate metabolic process [GO:0005975]; pentose-phosphate shunt [GO:0006098]	cytoplasm [GO:0005737]	sedoheptulose-7-phosphate:D-glyceraldehyde-3-phosphate glyceronetransferase activity [GO:0004801]	cytoplasm [GO:0005737]; sedoheptulose-7-phosphate:D-glyceraldehyde-3-phosphate glyceronetransferase activity [GO:0004801]; carbohydrate metabolic process [GO:0005975]; pentose-phosphate shunt [GO:0006098]	GO:0004801; GO:0005737; GO:0005975; GO:0006098	PATHWAY: Carbohydrate degradation; pentose phosphate pathway; D-glyceraldehyde 3-phosphate and beta-D-fructose 6-phosphate from D-ribose 5-phosphate and D-xylulose 5-phosphate (non-oxidative stage): step 2/3. {ECO:0000256|HAMAP-Rule:MF_00493, ECO:0000256|SAAS:SAAS00118684}.	bln:Blon_1095;	K00616;
B7GTQ8	Glutamine synthetase (EC 6.3.1.2)	Blon_1893	478	glutamine biosynthetic process [GO:0006542]		ATP binding [GO:0005524]; glutamate-ammonia ligase activity [GO:0004356]	ATP binding [GO:0005524]; glutamate-ammonia ligase activity [GO:0004356]; glutamine biosynthetic process [GO:0006542]	GO:0004356; GO:0005524; GO:0006542		bln:Blon_1893;	K01915;
B7GUG6	DNA-directed RNA polymerase subunit beta' (RNAP subunit beta') (EC 2.7.7.6) (RNA polymerase subunit beta') (Transcriptase subunit beta')	Blon_2048	1345	transcription, DNA-templated [GO:0006351]		DNA binding [GO:0003677]; DNA-directed 5'-3' RNA polymerase activity [GO:0003899]; magnesium ion binding [GO:0000287]; zinc ion binding [GO:0008270]	DNA binding [GO:0003677]; DNA-directed 5'-3' RNA polymerase activity [GO:0003899]; magnesium ion binding [GO:0000287]; zinc ion binding [GO:0008270]; transcription, DNA-templated [GO:0006351]	GO:0000287; GO:0003677; GO:0003899; GO:0006351; GO:0008270		bln:Blon_2048;	K03046;
B7GSZ0	Pyruvate kinase (EC 2.7.1.40)	Blon_1745	480			kinase activity [GO:0016301]; magnesium ion binding [GO:0000287]; potassium ion binding [GO:0030955]; pyruvate kinase activity [GO:0004743]	kinase activity [GO:0016301]; magnesium ion binding [GO:0000287]; potassium ion binding [GO:0030955]; pyruvate kinase activity [GO:0004743]	GO:0000287; GO:0004743; GO:0016301; GO:0030955	PATHWAY: Carbohydrate degradation; glycolysis; pyruvate from D-glyceraldehyde 3-phosphate: step 5/5. {ECO:0000256|RuleBase:RU000504}.	bln:Blon_1745;	K00873;
B7GPG5	Inosine-5'-monophosphate dehydrogenase (IMP dehydrogenase) (IMPD) (IMPDH) (EC 1.1.1.205)	Blon_0584	517	GMP biosynthetic process [GO:0006177]		IMP dehydrogenase activity [GO:0003938]; metal ion binding [GO:0046872]; nucleotide binding [GO:0000166]	IMP dehydrogenase activity [GO:0003938]; metal ion binding [GO:0046872]; nucleotide binding [GO:0000166]; GMP biosynthetic process [GO:0006177]	GO:0000166; GO:0003938; GO:0006177; GO:0046872	PATHWAY: Purine metabolism; XMP biosynthesis via de novo pathway; XMP from IMP: step 1/1. {ECO:0000256|HAMAP-Rule:MF_01964, ECO:0000256|RuleBase:RU003928}.	bln:Blon_0584;	K00088;
B7GU47	Elongation factor G (EF-G)	Blon_1923	707		cytoplasm [GO:0005737]	GTPase activity [GO:0003924]; GTP binding [GO:0005525]; translation elongation factor activity [GO:0003746]	cytoplasm [GO:0005737]; GTP binding [GO:0005525]; GTPase activity [GO:0003924]; translation elongation factor activity [GO:0003746]	GO:0003746; GO:0003924; GO:0005525; GO:0005737		bln:Blon_1923;	K02355;
B7GSX6	Acetate kinase (EC 2.7.2.1) (Acetokinase)	Blon_1731	409	acetyl-CoA biosynthetic process [GO:0006085]; organic acid metabolic process [GO:0006082]	cytoplasm [GO:0005737]	acetate kinase activity [GO:0008776]; ATP binding [GO:0005524]; magnesium ion binding [GO:0000287]	cytoplasm [GO:0005737]; acetate kinase activity [GO:0008776]; ATP binding [GO:0005524]; magnesium ion binding [GO:0000287]; acetyl-CoA biosynthetic process [GO:0006085]; organic acid metabolic process [GO:0006082]	GO:0000287; GO:0005524; GO:0005737; GO:0006082; GO:0006085; GO:0008776	PATHWAY: Metabolic intermediate biosynthesis; acetyl-CoA biosynthesis; acetyl-CoA from acetate: step 1/2. {ECO:0000256|HAMAP-Rule:MF_00020}.	bln:Blon_1731;	K00925;
B7GUI1	Galactose-1-phosphate uridylyltransferase (EC 2.7.7.12)	Blon_2063	416	galactose catabolic process via UDP-galactose [GO:0033499]		UDP-glucose:hexose-1-phosphate uridylyltransferase activity [GO:0008108]; zinc ion binding [GO:0008270]	UDP-glucose:hexose-1-phosphate uridylyltransferase activity [GO:0008108]; zinc ion binding [GO:0008270]; galactose catabolic process via UDP-galactose [GO:0033499]	GO:0008108; GO:0008270; GO:0033499		bln:Blon_2063;	K00965;
B7GU65	Phosphoribosylformylglycinamidine synthase (EC 6.3.5.3)	Blon_1941	1244	'de novo' IMP biosynthetic process [GO:0006189]; glutamine metabolic process [GO:0006541]		ATP binding [GO:0005524]; metal ion binding [GO:0046872]; phosphoribosylformylglycinamidine synthase activity [GO:0004642]	ATP binding [GO:0005524]; metal ion binding [GO:0046872]; phosphoribosylformylglycinamidine synthase activity [GO:0004642]; 'de novo' IMP biosynthetic process [GO:0006189]; glutamine metabolic process [GO:0006541]	GO:0004642; GO:0005524; GO:0006189; GO:0006541; GO:0046872	PATHWAY: Purine metabolism; IMP biosynthesis via de novo pathway; 5-amino-1-(5-phospho-D-ribosyl)imidazole from N(2)-formyl-N(1)-(5-phospho-D-ribosyl)glycinamide: step 1/2. {ECO:0000256|SAAS:SAAS01143431}.	bln:Blon_1941;	K01952;
B7GR24	Bifunctional purine biosynthesis protein PurH [Includes: Phosphoribosylaminoimidazolecarboxamide formyltransferase (EC 2.1.2.3) (AICAR transformylase); IMP cyclohydrolase (EC 3.5.4.10) (ATIC) (IMP synthase) (Inosinicase)]	Blon_1164	517	'de novo' IMP biosynthetic process [GO:0006189]		IMP cyclohydrolase activity [GO:0003937]; phosphoribosylaminoimidazolecarboxamide formyltransferase activity [GO:0004643]	IMP cyclohydrolase activity [GO:0003937]; phosphoribosylaminoimidazolecarboxamide formyltransferase activity [GO:0004643]; 'de novo' IMP biosynthetic process [GO:0006189]	GO:0003937; GO:0004643; GO:0006189	PATHWAY: Purine metabolism; IMP biosynthesis via de novo pathway; 5-formamido-1-(5-phospho-D-ribosyl)imidazole-4-carboxamide from 5-amino-1-(5-phospho-D-ribosyl)imidazole-4-carboxamide (10-formyl THF route): step 1/1. {ECO:0000256|HAMAP-Rule:MF_00139, ECO:0000256|SAAS:SAAS00010681}.; PATHWAY: Purine metabolism; IMP biosynthesis via de novo pathway; IMP from 5-formamido-1-(5-phospho-D-ribosyl)imid…	bln:Blon_1164;	K00602;
B7GQM3	Pyridoxamine 5'-phosphate oxidase-related, FMN-binding	Blon_1007	134			cofactor binding [GO:0048037]	cofactor binding [GO:0048037]	GO:0048037		bln:Blon_1007;	K07006;
B7GRB7	Allergen V5/Tpx-1 family protein	Blon_1259	973							bln:Blon_1259;
B7GPS8	Uncharacterized protein	Blon_0704	490							bln:Blon_0704;
B7GP56	ABC transporter related	Blon_0555	559	negative regulation of translational elongation [GO:0045900]		ATPase activity [GO:0016887]; ATP binding [GO:0005524]	ATP binding [GO:0005524]; ATPase activity [GO:0016887]; negative regulation of translational elongation [GO:0045900]	GO:0005524; GO:0016887; GO:0045900		bln:Blon_0555;
B7GS79	AMP-dependent synthetase and ligase	Blon_1580	677			ligase activity [GO:0016874]	ligase activity [GO:0016874]	GO:0016874		bln:Blon_1580;	K01897;
B7GSZ9	RNA binding S1 domain protein	Blon_1754	491			nucleic acid binding [GO:0003676]	nucleic acid binding [GO:0003676]	GO:0003676		bln:Blon_1754;	K02945;
B7GSA1	Alanine--tRNA ligase (EC 6.1.1.7) (Alanyl-tRNA synthetase) (AlaRS)	Blon_1602	892	alanyl-tRNA aminoacylation [GO:0006419]	cytoplasm [GO:0005737]	alanine-tRNA ligase activity [GO:0004813]; ATP binding [GO:0005524]; tRNA binding [GO:0000049]; zinc ion binding [GO:0008270]	cytoplasm [GO:0005737]; alanine-tRNA ligase activity [GO:0004813]; ATP binding [GO:0005524]; tRNA binding [GO:0000049]; zinc ion binding [GO:0008270]; alanyl-tRNA aminoacylation [GO:0006419]	GO:0000049; GO:0004813; GO:0005524; GO:0005737; GO:0006419; GO:0008270		bln:Blon_1602;	K01872;
B7GNN6	Beta-galactosidase (EC 3.2.1.23) (Lactase)	Blon_2334	1023	carbohydrate metabolic process [GO:0005975]	beta-galactosidase complex [GO:0009341]	beta-galactosidase activity [GO:0004565]; carbohydrate binding [GO:0030246]	beta-galactosidase complex [GO:0009341]; beta-galactosidase activity [GO:0004565]; carbohydrate binding [GO:0030246]; carbohydrate metabolic process [GO:0005975]	GO:0004565; GO:0005975; GO:0009341; GO:0030246		bln:Blon_2334;	K01190;
B7GQ19	Multifunctional fusion protein [Includes: Phosphomethylpyrimidine synthase (EC 4.1.99.17) (Hydroxymethylpyrimidine phosphate synthase) (Thiamine biosynthesis protein ThiC) (HMP-P synthase) (HMP-phosphate synthase) (HMPP synthase); Thiamine-phosphate synthase (TP synthase) (TPS) (EC 2.5.1.3) (Thiamine-phosphate pyrophosphorylase) (TMP pyrophosphorylase) (TMP-PPase)]	Blon_0796	917	thiamine biosynthetic process [GO:0009228]; thiamine diphosphate biosynthetic process [GO:0009229]		4 iron, 4 sulfur cluster binding [GO:0051539]; carbon-carbon lyase activity [GO:0016830]; magnesium ion binding [GO:0000287]; thiamine-phosphate diphosphorylase activity [GO:0004789]; zinc ion binding [GO:0008270]	4 iron, 4 sulfur cluster binding [GO:0051539]; carbon-carbon lyase activity [GO:0016830]; magnesium ion binding [GO:0000287]; thiamine-phosphate diphosphorylase activity [GO:0004789]; zinc ion binding [GO:0008270]; thiamine biosynthetic process [GO:0009228]; thiamine diphosphate biosynthetic process [GO:0009229]	GO:0000287; GO:0004789; GO:0008270; GO:0009228; GO:0009229; GO:0016830; GO:0051539	PATHWAY: Cofactor biosynthesis; thiamine diphosphate biosynthesis; thiamine phosphate from 4-amino-2-methyl-5-diphosphomethylpyrimidine and 4-methyl-5-(2-phosphoethyl)-thiazole: step 1/1. {ECO:0000256|HAMAP-Rule:MF_00097, ECO:0000256|SAAS:SAAS00709682}.	bln:Blon_0796;	K03147;
B7GT97	Glutamate--tRNA ligase (EC 6.1.1.17) (Glutamyl-tRNA synthetase) (GluRS)	Blon_0191	506	glutamyl-tRNA aminoacylation [GO:0006424]	cytoplasm [GO:0005737]	ATP binding [GO:0005524]; glutamate-tRNA ligase activity [GO:0004818]; tRNA binding [GO:0000049]; zinc ion binding [GO:0008270]	cytoplasm [GO:0005737]; ATP binding [GO:0005524]; glutamate-tRNA ligase activity [GO:0004818]; tRNA binding [GO:0000049]; zinc ion binding [GO:0008270]; glutamyl-tRNA aminoacylation [GO:0006424]	GO:0000049; GO:0004818; GO:0005524; GO:0005737; GO:0006424; GO:0008270		bln:Blon_0191;	K01885;
B7GN32	Glucose-6-phosphate isomerase (GPI) (EC 5.3.1.9) (Phosphoglucose isomerase) (PGI) (Phosphohexose isomerase) (PHI)	Blon_0417	565	gluconeogenesis [GO:0006094]; glycolytic process [GO:0006096]	cytoplasm [GO:0005737]	glucose-6-phosphate isomerase activity [GO:0004347]	cytoplasm [GO:0005737]; glucose-6-phosphate isomerase activity [GO:0004347]; gluconeogenesis [GO:0006094]; glycolytic process [GO:0006096]	GO:0004347; GO:0005737; GO:0006094; GO:0006096	PATHWAY: Carbohydrate biosynthesis; gluconeogenesis. {ECO:0000256|HAMAP-Rule:MF_00473}.; PATHWAY: Carbohydrate degradation; glycolysis; D-glyceraldehyde 3-phosphate and glycerone phosphate from D-glucose: step 2/4. {ECO:0000256|HAMAP-Rule:MF_00473, ECO:0000256|RuleBase:RU000612, ECO:0000256|SAAS:SAAS00846231}.	bln:Blon_0417;	K01810;
B7GU82	Phosphoribosylamine--glycine ligase (EC 6.3.4.13) (GARS) (Glycinamide ribonucleotide synthetase) (Phosphoribosylglycinamide synthetase)	Blon_1960	422	'de novo' IMP biosynthetic process [GO:0006189]; purine nucleobase biosynthetic process [GO:0009113]		ATP binding [GO:0005524]; metal ion binding [GO:0046872]; phosphoribosylamine-glycine ligase activity [GO:0004637]	ATP binding [GO:0005524]; metal ion binding [GO:0046872]; phosphoribosylamine-glycine ligase activity [GO:0004637]; 'de novo' IMP biosynthetic process [GO:0006189]; purine nucleobase biosynthetic process [GO:0009113]	GO:0004637; GO:0005524; GO:0006189; GO:0009113; GO:0046872	PATHWAY: Purine metabolism; IMP biosynthesis via de novo pathway; N(1)-(5-phospho-D-ribosyl)glycinamide from 5-phospho-alpha-D-ribose 1-diphosphate: step 2/2. {ECO:0000256|HAMAP-Rule:MF_00138}.	bln:Blon_1960;	K01945;
B7GUF3	Aminopeptidase N	Blon_2032	869			aminopeptidase activity [GO:0004177]; metallopeptidase activity [GO:0008237]; zinc ion binding [GO:0008270]	aminopeptidase activity [GO:0004177]; metallopeptidase activity [GO:0008237]; zinc ion binding [GO:0008270]	GO:0004177; GO:0008237; GO:0008270		bln:Blon_2032;	K01256;
B7GPD4	ABC transporter related	Blon_2475	375			ATPase activity [GO:0016887]; ATP binding [GO:0005524]	ATP binding [GO:0005524]; ATPase activity [GO:0016887]	GO:0005524; GO:0016887		bln:Blon_2475;	K10112;
B7GT42	Ketol-acid reductoisomerase (NADP(+)) (KARI) (EC 1.1.1.86) (Acetohydroxy-acid isomeroreductase) (AHIR) (Alpha-keto-beta-hydroxylacyl reductoisomerase)	Blon_0136	350	isoleucine biosynthetic process [GO:0009097]; valine biosynthetic process [GO:0009099]		isomerase activity [GO:0016853]; ketol-acid reductoisomerase activity [GO:0004455]; magnesium ion binding [GO:0000287]; NADP binding [GO:0050661]	isomerase activity [GO:0016853]; ketol-acid reductoisomerase activity [GO:0004455]; magnesium ion binding [GO:0000287]; NADP binding [GO:0050661]; isoleucine biosynthetic process [GO:0009097]; valine biosynthetic process [GO:0009099]	GO:0000287; GO:0004455; GO:0009097; GO:0009099; GO:0016853; GO:0050661	PATHWAY: Amino-acid biosynthesis; L-isoleucine biosynthesis; L-isoleucine from 2-oxobutanoate: step 2/4. {ECO:0000256|HAMAP-Rule:MF_00435, ECO:0000256|SAAS:SAAS00320659}.; PATHWAY: Amino-acid biosynthesis; L-valine biosynthesis; L-valine from pyruvate: step 2/4. {ECO:0000256|HAMAP-Rule:MF_00435, ECO:0000256|SAAS:SAAS00320673}.	bln:Blon_0136;	K00053;
B7GSL1	Phosphoenolpyruvate carboxylase (EC 4.1.1.31)	Blon_0059	917	carbon fixation [GO:0015977]; tricarboxylic acid cycle [GO:0006099]		phosphoenolpyruvate carboxylase activity [GO:0008964]	phosphoenolpyruvate carboxylase activity [GO:0008964]; carbon fixation [GO:0015977]; tricarboxylic acid cycle [GO:0006099]	GO:0006099; GO:0008964; GO:0015977		bln:Blon_0059;	K01595;
B7GP39	UDP-glucose 4-epimerase	Blon_0538	337	galactose metabolic process [GO:0006012]		coenzyme binding [GO:0050662]; UDP-glucose 4-epimerase activity [GO:0003978]	coenzyme binding [GO:0050662]; UDP-glucose 4-epimerase activity [GO:0003978]; galactose metabolic process [GO:0006012]	GO:0003978; GO:0006012; GO:0050662		bln:Blon_0538;	K01784;
B7GT22	FAD-dependent pyridine nucleotide-disulphide oxidoreductase	Blon_0116	483			oxidoreductase activity [GO:0016491]	oxidoreductase activity [GO:0016491]	GO:0016491		bln:Blon_0116;	K00528;
B7GQE2	Extracellular solute-binding protein, family 5	Blon_0922	546	transmembrane transport [GO:0055085]	ATP-binding cassette (ABC) transporter complex [GO:0043190]		ATP-binding cassette (ABC) transporter complex [GO:0043190]; transmembrane transport [GO:0055085]	GO:0043190; GO:0055085		bln:Blon_0922;	K15580;
B7GTA3	Uncharacterized protein	Blon_0197	231							bln:Blon_0197;	K07230;
B7GNP2	Mandelate racemase/muconate lactonizing enzyme, C-terminal domain protein	Blon_2340	425	carbohydrate catabolic process [GO:0016052]; cellular amino acid catabolic process [GO:0009063]		L-fuconate dehydratase activity [GO:0050023]; metal ion binding [GO:0046872]	L-fuconate dehydratase activity [GO:0050023]; metal ion binding [GO:0046872]; carbohydrate catabolic process [GO:0016052]; cellular amino acid catabolic process [GO:0009063]	GO:0009063; GO:0016052; GO:0046872; GO:0050023		bln:Blon_2340;	K18334;
B7GPQ5	Adenylosuccinate lyase (EC 4.3.2.2)	Blon_0681	478	IMP biosynthetic process [GO:0006188]		(S)-2-(5-amino-1-(5-phospho-D-ribosyl)imidazole-4-carboxamido)succinate AMP-lyase (fumarate-forming) activity [GO:0070626]; N6-(1,2-dicarboxyethyl)AMP AMP-lyase (fumarate-forming) activity [GO:0004018]	(S)-2-(5-amino-1-(5-phospho-D-ribosyl)imidazole-4-carboxamido)succinate AMP-lyase (fumarate-forming) activity [GO:0070626]; N6-(1,2-dicarboxyethyl)AMP AMP-lyase (fumarate-forming) activity [GO:0004018]; IMP biosynthetic process [GO:0006188]	GO:0004018; GO:0006188; GO:0070626		bln:Blon_0681;	K01756;
B7GUD7	Beta-galactosidase (Beta-gal) (EC 3.2.1.23)	Blon_2016	691	galactose metabolic process [GO:0006012]	beta-galactosidase complex [GO:0009341]	beta-galactosidase activity [GO:0004565]	beta-galactosidase complex [GO:0009341]; beta-galactosidase activity [GO:0004565]; galactose metabolic process [GO:0006012]	GO:0004565; GO:0006012; GO:0009341		bln:Blon_2016;	K12308;
B7GTD0	Nitrogen regulatory protein P-II	Blon_0224	112	regulation of nitrogen utilization [GO:0006808]		enzyme regulator activity [GO:0030234]	enzyme regulator activity [GO:0030234]; regulation of nitrogen utilization [GO:0006808]	GO:0006808; GO:0030234		bln:Blon_0224;	K04751;
B7GNB9	Adenylate kinase (AK) (EC 2.7.4.3) (ATP-AMP transphosphorylase) (ATP:AMP phosphotransferase) (Adenylate monophosphate kinase)	Blon_2216	186	AMP salvage [GO:0044209]	cytoplasm [GO:0005737]	adenylate kinase activity [GO:0004017]; ATP binding [GO:0005524]	cytoplasm [GO:0005737]; adenylate kinase activity [GO:0004017]; ATP binding [GO:0005524]; AMP salvage [GO:0044209]	GO:0004017; GO:0005524; GO:0005737; GO:0044209	PATHWAY: Purine metabolism; AMP biosynthesis via salvage pathway; AMP from ADP: step 1/1. {ECO:0000256|HAMAP-Rule:MF_00235}.	bln:Blon_2216;	K00939;
B7GQ21	Glycine--tRNA ligase (EC 6.1.1.14) (Glycyl-tRNA synthetase) (GlyRS)	Blon_0798	490	glycyl-tRNA aminoacylation [GO:0006426]	cytoplasm [GO:0005737]	ATP binding [GO:0005524]; glycine-tRNA ligase activity [GO:0004820]	cytoplasm [GO:0005737]; ATP binding [GO:0005524]; glycine-tRNA ligase activity [GO:0004820]; glycyl-tRNA aminoacylation [GO:0006426]	GO:0004820; GO:0005524; GO:0005737; GO:0006426		bln:Blon_0798;	K01880;
B7GSX5	Phosphate acetyltransferase (EC 2.3.1.8)	Blon_1730	570			phosphate acetyltransferase activity [GO:0008959]	phosphate acetyltransferase activity [GO:0008959]	GO:0008959		bln:Blon_1730;	K13788;
B7GTP8	Phenylalanine--tRNA ligase beta subunit (EC 6.1.1.20) (Phenylalanyl-tRNA synthetase beta subunit) (PheRS)	Blon_1883	869	phenylalanyl-tRNA aminoacylation [GO:0006432]	cytoplasm [GO:0005737]	ATP binding [GO:0005524]; magnesium ion binding [GO:0000287]; phenylalanine-tRNA ligase activity [GO:0004826]; tRNA binding [GO:0000049]	cytoplasm [GO:0005737]; ATP binding [GO:0005524]; magnesium ion binding [GO:0000287]; phenylalanine-tRNA ligase activity [GO:0004826]; tRNA binding [GO:0000049]; phenylalanyl-tRNA aminoacylation [GO:0006432]	GO:0000049; GO:0000287; GO:0004826; GO:0005524; GO:0005737; GO:0006432		bln:Blon_1883;	K01890;
B7GNA4	Transcription termination/antitermination protein NusA	Blon_2199	355	DNA-templated transcription, termination [GO:0006353]; transcription antitermination [GO:0031564]	cytoplasm [GO:0005737]	DNA-binding transcription factor activity [GO:0003700]; RNA binding [GO:0003723]	cytoplasm [GO:0005737]; DNA-binding transcription factor activity [GO:0003700]; RNA binding [GO:0003723]; DNA-templated transcription, termination [GO:0006353]; transcription antitermination [GO:0031564]	GO:0003700; GO:0003723; GO:0005737; GO:0006353; GO:0031564		bln:Blon_2199;	K02600;
B7GQV6	Transketolase (EC 2.2.1.1)	Blon_1096	702			metal ion binding [GO:0046872]; transketolase activity [GO:0004802]	metal ion binding [GO:0046872]; transketolase activity [GO:0004802]	GO:0004802; GO:0046872		bln:Blon_1096;	K00615;
B7GUI0	Galactokinase	Blon_2062	416	galactose metabolic process [GO:0006012]	cytoplasm [GO:0005737]	ATP binding [GO:0005524]; galactokinase activity [GO:0004335]; galactose binding [GO:0005534]	cytoplasm [GO:0005737]; ATP binding [GO:0005524]; galactokinase activity [GO:0004335]; galactose binding [GO:0005534]; galactose metabolic process [GO:0006012]	GO:0004335; GO:0005524; GO:0005534; GO:0005737; GO:0006012		bln:Blon_2062;	K00849;
B7GTS2	30S ribosomal protein S6	Blon_0234	96	translation [GO:0006412]	ribosome [GO:0005840]	rRNA binding [GO:0019843]; structural constituent of ribosome [GO:0003735]	ribosome [GO:0005840]; rRNA binding [GO:0019843]; structural constituent of ribosome [GO:0003735]; translation [GO:0006412]	GO:0003735; GO:0005840; GO:0006412; GO:0019843		bln:Blon_0234;	K02990;
B7GQE5	ABC transporter related	Blon_0925	669	peptide transport [GO:0015833]		ATPase activity [GO:0016887]; ATP binding [GO:0005524]	ATP binding [GO:0005524]; ATPase activity [GO:0016887]; peptide transport [GO:0015833]	GO:0005524; GO:0015833; GO:0016887		bln:Blon_0925;	K02031;K02032;
B7GPV6	Glycoside hydrolase, family 20	Blon_0732	651	carbohydrate metabolic process [GO:0005975]		beta-N-acetylhexosaminidase activity [GO:0004563]	beta-N-acetylhexosaminidase activity [GO:0004563]; carbohydrate metabolic process [GO:0005975]	GO:0004563; GO:0005975		bln:Blon_0732;
B7GQ26	Uncharacterized protein	Blon_0803	459	cell cycle [GO:0007049]; cell division [GO:0051301]	cytoplasm [GO:0005737]		cytoplasm [GO:0005737]; cell cycle [GO:0007049]; cell division [GO:0051301]	GO:0005737; GO:0007049; GO:0051301		bln:Blon_0803;
B7GTV2	Transcription termination factor Rho (EC 3.6.4.-) (ATP-dependent helicase Rho)	Blon_0265	687	DNA-templated transcription, termination [GO:0006353]		ATP binding [GO:0005524]; helicase activity [GO:0004386]; RNA binding [GO:0003723]; RNA-dependent ATPase activity [GO:0008186]	ATP binding [GO:0005524]; helicase activity [GO:0004386]; RNA binding [GO:0003723]; RNA-dependent ATPase activity [GO:0008186]; DNA-templated transcription, termination [GO:0006353]	GO:0003723; GO:0004386; GO:0005524; GO:0006353; GO:0008186		bln:Blon_0265;	K03628;
B7GPF8	Extracellular ligand-binding receptor	Blon_0577	395	amino acid transport [GO:0006865]			amino acid transport [GO:0006865]	GO:0006865		bln:Blon_0577;	K01999;
B7GMX4	Aminopeptidase	Blon_0356	447			cysteine-type endopeptidase activity [GO:0004197]	cysteine-type endopeptidase activity [GO:0004197]	GO:0004197		bln:Blon_0356;	K01372;
B7GSI9	Alkyl hydroperoxide reductase C (EC 1.11.1.15) (Peroxiredoxin) (Thioredoxin peroxidase)	Blon_0035	187	cell redox homeostasis [GO:0045454]; response to oxidative stress [GO:0006979]	cell [GO:0005623]; cytoplasm [GO:0005737]	peroxidase activity [GO:0004601]; peroxiredoxin activity [GO:0051920]	cell [GO:0005623]; cytoplasm [GO:0005737]; peroxidase activity [GO:0004601]; peroxiredoxin activity [GO:0051920]; cell redox homeostasis [GO:0045454]; response to oxidative stress [GO:0006979]	GO:0004601; GO:0005623; GO:0005737; GO:0006979; GO:0045454; GO:0051920		bln:Blon_0035;	K03386;
B7GNI6	PKS_AT domain-containing protein	Blon_2284	3194	fatty acid biosynthetic process [GO:0006633]	fatty acid synthase complex [GO:0005835]	enoyl-[acyl-carrier-protein] reductase (NADH) activity [GO:0004318]	fatty acid synthase complex [GO:0005835]; enoyl-[acyl-carrier-protein] reductase (NADH) activity [GO:0004318]; fatty acid biosynthetic process [GO:0006633]	GO:0004318; GO:0005835; GO:0006633		bln:Blon_2284;	K11533;
B7GSG9	Glutamate dehydrogenase	Blon_0011	448	cellular amino acid metabolic process [GO:0006520]		nucleotide binding [GO:0000166]; oxidoreductase activity, acting on the CH-NH2 group of donors, NAD or NADP as acceptor [GO:0016639]	nucleotide binding [GO:0000166]; oxidoreductase activity, acting on the CH-NH2 group of donors, NAD or NADP as acceptor [GO:0016639]; cellular amino acid metabolic process [GO:0006520]	GO:0000166; GO:0006520; GO:0016639		bln:Blon_0011;	K00262;
B7GS73	Branched-chain amino acid aminotransferase (EC 2.6.1.42)	Blon_1574	375	branched-chain amino acid metabolic process [GO:0009081]		L-isoleucine transaminase activity [GO:0052656]; L-leucine transaminase activity [GO:0052654]; L-valine transaminase activity [GO:0052655]	L-isoleucine transaminase activity [GO:0052656]; L-leucine transaminase activity [GO:0052654]; L-valine transaminase activity [GO:0052655]; branched-chain amino acid metabolic process [GO:0009081]	GO:0009081; GO:0052654; GO:0052655; GO:0052656		bln:Blon_1574;	K00826;
B7GT37	Ketol-acid reductoisomerase (NADP(+)) (KARI) (EC 1.1.1.86) (Acetohydroxy-acid isomeroreductase) (AHIR) (Alpha-keto-beta-hydroxylacyl reductoisomerase)	Blon_0131	350	isoleucine biosynthetic process [GO:0009097]; valine biosynthetic process [GO:0009099]		isomerase activity [GO:0016853]; ketol-acid reductoisomerase activity [GO:0004455]; magnesium ion binding [GO:0000287]; NADP binding [GO:0050661]	isomerase activity [GO:0016853]; ketol-acid reductoisomerase activity [GO:0004455]; magnesium ion binding [GO:0000287]; NADP binding [GO:0050661]; isoleucine biosynthetic process [GO:0009097]; valine biosynthetic process [GO:0009099]	GO:0000287; GO:0004455; GO:0009097; GO:0009099; GO:0016853; GO:0050661	PATHWAY: Amino-acid biosynthesis; L-isoleucine biosynthesis; L-isoleucine from 2-oxobutanoate: step 2/4. {ECO:0000256|HAMAP-Rule:MF_00435, ECO:0000256|SAAS:SAAS00320659}.; PATHWAY: Amino-acid biosynthesis; L-valine biosynthesis; L-valine from pyruvate: step 2/4. {ECO:0000256|HAMAP-Rule:MF_00435, ECO:0000256|SAAS:SAAS00320673}.	bln:Blon_0131;	K00053;
B7GN06	Signal recognition particle protein (Fifty-four homolog)	Blon_0391	550	SRP-dependent cotranslational protein targeting to membrane [GO:0006614]	signal recognition particle [GO:0048500]	7S RNA binding [GO:0008312]; GTPase activity [GO:0003924]; GTP binding [GO:0005525]	signal recognition particle [GO:0048500]; 7S RNA binding [GO:0008312]; GTP binding [GO:0005525]; GTPase activity [GO:0003924]; SRP-dependent cotranslational protein targeting to membrane [GO:0006614]	GO:0003924; GO:0005525; GO:0006614; GO:0008312; GO:0048500		bln:Blon_0391;	K03106;
B7GT06	1,4-alpha-glucan branching enzyme GlgB (EC 2.4.1.18) (1,4-alpha-D-glucan:1,4-alpha-D-glucan 6-glucosyl-transferase) (Alpha-(1->4)-glucan branching enzyme) (Glycogen branching enzyme) (BE)	Blon_1761	750	glycogen biosynthetic process [GO:0005978]		1,4-alpha-glucan branching enzyme activity [GO:0003844]; 1,4-alpha-glucan branching enzyme activity (using a glucosylated glycogenin as primer for glycogen synthesis) [GO:0102752]; cation binding [GO:0043169]; hydrolase activity, hydrolyzing O-glycosyl compounds [GO:0004553]	1,4-alpha-glucan branching enzyme activity [GO:0003844]; 1,4-alpha-glucan branching enzyme activity (using a glucosylated glycogenin as primer for glycogen synthesis) [GO:0102752]; cation binding [GO:0043169]; hydrolase activity, hydrolyzing O-glycosyl compounds [GO:0004553]; glycogen biosynthetic process [GO:0005978]	GO:0003844; GO:0004553; GO:0005978; GO:0043169; GO:0102752	PATHWAY: Glycan biosynthesis; glycogen biosynthesis. {ECO:0000256|HAMAP-Rule:MF_00685, ECO:0000256|SAAS:SAAS00956853}.	bln:Blon_1761;	K00700;
B7GQ23	Cell division protein FtsZ	Blon_0800	403	division septum assembly [GO:0000917]; FtsZ-dependent cytokinesis [GO:0043093]; protein polymerization [GO:0051258]	cell division site [GO:0032153]; cytoplasm [GO:0005737]	GTPase activity [GO:0003924]; GTP binding [GO:0005525]	cell division site [GO:0032153]; cytoplasm [GO:0005737]; GTP binding [GO:0005525]; GTPase activity [GO:0003924]; division septum assembly [GO:0000917]; FtsZ-dependent cytokinesis [GO:0043093]; protein polymerization [GO:0051258]	GO:0000917; GO:0003924; GO:0005525; GO:0005737; GO:0032153; GO:0043093; GO:0051258		bln:Blon_0800;	K03531;
B7GQR4	IMP dehydrogenase family protein	Blon_1052	374			oxidoreductase activity [GO:0016491]	oxidoreductase activity [GO:0016491]	GO:0016491		bln:Blon_1052;	K00088;
B7GQ62	L-lactate dehydrogenase (L-LDH) (EC 1.1.1.27)	Blon_0840	320	glycolytic process [GO:0006096]	cytoplasm [GO:0005737]	L-lactate dehydrogenase activity [GO:0004459]	cytoplasm [GO:0005737]; L-lactate dehydrogenase activity [GO:0004459]; glycolytic process [GO:0006096]	GO:0004459; GO:0005737; GO:0006096	PATHWAY: Fermentation; pyruvate fermentation to lactate; (S)-lactate from pyruvate: step 1/1. {ECO:0000256|HAMAP-Rule:MF_00488}.	bln:Blon_0840;	K00016;
B7GQS0	Uridylate kinase (UK) (EC 2.7.4.22) (Uridine monophosphate kinase) (UMP kinase) (UMPK)	Blon_1058	246	'de novo' CTP biosynthetic process [GO:0044210]	cytoplasm [GO:0005737]	ATP binding [GO:0005524]; UMP kinase activity [GO:0033862]	cytoplasm [GO:0005737]; ATP binding [GO:0005524]; UMP kinase activity [GO:0033862]; 'de novo' CTP biosynthetic process [GO:0044210]	GO:0005524; GO:0005737; GO:0033862; GO:0044210	PATHWAY: Pyrimidine metabolism; CTP biosynthesis via de novo pathway; UDP from UMP (UMPK route): step 1/1. {ECO:0000256|HAMAP-Rule:MF_01220, ECO:0000256|SAAS:SAAS00056421}.	bln:Blon_1058;	K09903;
B7GS78	Alanine dehydrogenase/PNT domain protein	Blon_1579	387							bln:Blon_1579;	K00324;
B7GN14	Acetolactate synthase (EC 2.2.1.6)	Blon_0399	643	isoleucine biosynthetic process [GO:0009097]; valine biosynthetic process [GO:0009099]		acetolactate synthase activity [GO:0003984]; flavin adenine dinucleotide binding [GO:0050660]; magnesium ion binding [GO:0000287]; thiamine pyrophosphate binding [GO:0030976]	acetolactate synthase activity [GO:0003984]; flavin adenine dinucleotide binding [GO:0050660]; magnesium ion binding [GO:0000287]; thiamine pyrophosphate binding [GO:0030976]; isoleucine biosynthetic process [GO:0009097]; valine biosynthetic process [GO:0009099]	GO:0000287; GO:0003984; GO:0009097; GO:0009099; GO:0030976; GO:0050660	PATHWAY: Amino-acid biosynthesis; L-isoleucine biosynthesis; L-isoleucine from 2-oxobutanoate: step 1/4. {ECO:0000256|RuleBase:RU003591}.; PATHWAY: Amino-acid biosynthesis; L-valine biosynthesis; L-valine from pyruvate: step 1/4. {ECO:0000256|RuleBase:RU003591}.	bln:Blon_0399;	K01652;
B7GQH0	Ribosome hibernation promoting factor (HPF)	Blon_0951	220	primary metabolic process [GO:0044238]; regulation of translation [GO:0006417]	cytoplasm [GO:0005737]; ribosome [GO:0005840]		cytoplasm [GO:0005737]; ribosome [GO:0005840]; primary metabolic process [GO:0044238]; regulation of translation [GO:0006417]	GO:0005737; GO:0005840; GO:0006417; GO:0044238		bln:Blon_0951;
B7GSW9	GMP synthase [glutamine-hydrolyzing] (EC 6.3.5.2) (GMP synthetase) (Glutamine amidotransferase)	Blon_1723	520	glutamine metabolic process [GO:0006541]		ATP binding [GO:0005524]; GMP synthase (glutamine-hydrolyzing) activity [GO:0003922]; pyrophosphatase activity [GO:0016462]	ATP binding [GO:0005524]; GMP synthase (glutamine-hydrolyzing) activity [GO:0003922]; pyrophosphatase activity [GO:0016462]; glutamine metabolic process [GO:0006541]	GO:0003922; GO:0005524; GO:0006541; GO:0016462	PATHWAY: Purine metabolism; GMP biosynthesis; GMP from XMP (L-Gln route): step 1/1. {ECO:0000256|HAMAP-Rule:MF_00344, ECO:0000256|SAAS:SAAS00723660}.	bln:Blon_1723;	K01951;
B7GMX3	Uncharacterized protein	Blon_0355	519							bln:Blon_0355;
B7GQC0	Glyceraldehyde-3-phosphate dehydrogenase, type I (EC 1.2.1.12)	Blon_0900	352	glucose metabolic process [GO:0006006]		glyceraldehyde-3-phosphate dehydrogenase (NAD+) (phosphorylating) activity [GO:0004365]; NAD binding [GO:0051287]; NADP binding [GO:0050661]	glyceraldehyde-3-phosphate dehydrogenase (NAD+) (phosphorylating) activity [GO:0004365]; NAD binding [GO:0051287]; NADP binding [GO:0050661]; glucose metabolic process [GO:0006006]	GO:0004365; GO:0006006; GO:0050661; GO:0051287		bln:Blon_0900;	K00134;
B7GRX8	Glycogen synthase	Blon_1477	416	glucan biosynthetic process [GO:0009250]		transferase activity [GO:0016740]	transferase activity [GO:0016740]; glucan biosynthetic process [GO:0009250]	GO:0009250; GO:0016740		bln:Blon_1477;	K16148;
B7GUQ9	UspA domain protein	Blon_2144	345							bln:Blon_2144;
B7GTW7	Alpha-1,4-glucan:maltose-1-phosphate maltosyltransferase (GMPMT) (EC 2.4.99.16) ((1->4)-alpha-D-glucan:maltose-1-phosphate alpha-D-maltosyltransferase)	Blon_0282	697	alpha-glucan biosynthetic process [GO:0030979]		hydrolase activity, hydrolyzing O-glycosyl compounds [GO:0004553]; transferase activity, transferring hexosyl groups [GO:0016758]	hydrolase activity, hydrolyzing O-glycosyl compounds [GO:0004553]; transferase activity, transferring hexosyl groups [GO:0016758]; alpha-glucan biosynthetic process [GO:0030979]	GO:0004553; GO:0016758; GO:0030979		bln:Blon_0282;	K16147;
B7GUD3	Extracellular solute-binding protein, family 5	Blon_2012	554	transmembrane transport [GO:0055085]	ATP-binding cassette (ABC) transporter complex [GO:0043190]		ATP-binding cassette (ABC) transporter complex [GO:0043190]; transmembrane transport [GO:0055085]	GO:0043190; GO:0055085		bln:Blon_2012;	K02035;
B7GN76	UDP-glucose 4-epimerase (EC 5.1.3.2)	Blon_2171	340	galactose metabolic process [GO:0006012]		UDP-glucose 4-epimerase activity [GO:0003978]	UDP-glucose 4-epimerase activity [GO:0003978]; galactose metabolic process [GO:0006012]	GO:0003978; GO:0006012	PATHWAY: Carbohydrate metabolism; galactose metabolism. {ECO:0000256|RuleBase:RU366046}.	bln:Blon_2171;	K01784;
B7GSU2	O-acetylhomoserine/O-acetylserine sulfhydrylase (EC 2.5.1.49)	Blon_1696	438	transsulfuration [GO:0019346]		O-acetylhomoserine aminocarboxypropyltransferase activity [GO:0003961]; pyridoxal phosphate binding [GO:0030170]	O-acetylhomoserine aminocarboxypropyltransferase activity [GO:0003961]; pyridoxal phosphate binding [GO:0030170]; transsulfuration [GO:0019346]	GO:0003961; GO:0019346; GO:0030170		bln:Blon_1696;	K01740;
B7GNP0	Dihydrodipicolinate synthetase	Blon_2338	298			lyase activity [GO:0016829]	lyase activity [GO:0016829]	GO:0016829		bln:Blon_2338;	K22397;
B7GSX1	Ribose-phosphate pyrophosphokinase (RPPK) (EC 2.7.6.1) (5-phospho-D-ribosyl alpha-1-diphosphate) (Phosphoribosyl diphosphate synthase) (Phosphoribosyl pyrophosphate synthase) (P-Rib-PP synthase) (PRPP synthase) (PRPPase)	Blon_1726	339	5-phosphoribose 1-diphosphate biosynthetic process [GO:0006015]; nucleoside metabolic process [GO:0009116]; nucleotide biosynthetic process [GO:0009165]; ribonucleoside monophosphate biosynthetic process [GO:0009156]	cytoplasm [GO:0005737]	ATP binding [GO:0005524]; kinase activity [GO:0016301]; magnesium ion binding [GO:0000287]; ribose phosphate diphosphokinase activity [GO:0004749]	cytoplasm [GO:0005737]; ATP binding [GO:0005524]; kinase activity [GO:0016301]; magnesium ion binding [GO:0000287]; ribose phosphate diphosphokinase activity [GO:0004749]; 5-phosphoribose 1-diphosphate biosynthetic process [GO:0006015]; nucleoside metabolic process [GO:0009116]; nucleotide biosynthetic process [GO:0009165]; ribonucleoside monophosphate biosynthetic process [GO:0009156]	GO:0000287; GO:0004749; GO:0005524; GO:0005737; GO:0006015; GO:0009116; GO:0009156; GO:0009165; GO:0016301	PATHWAY: Metabolic intermediate biosynthesis; 5-phospho-alpha-D-ribose 1-diphosphate biosynthesis; 5-phospho-alpha-D-ribose 1-diphosphate from D-ribose 5-phosphate (route I): step 1/1. {ECO:0000256|HAMAP-Rule:MF_00583, ECO:0000256|SAAS:SAAS00956751}.	bln:Blon_1726;	K00948;
B7GPN0	Isoleucine--tRNA ligase (EC 6.1.1.5) (Isoleucyl-tRNA synthetase) (IleRS)	Blon_0653	1103	isoleucyl-tRNA aminoacylation [GO:0006428]	cytoplasm [GO:0005737]	aminoacyl-tRNA editing activity [GO:0002161]; ATP binding [GO:0005524]; isoleucine-tRNA ligase activity [GO:0004822]; tRNA binding [GO:0000049]; zinc ion binding [GO:0008270]	cytoplasm [GO:0005737]; aminoacyl-tRNA editing activity [GO:0002161]; ATP binding [GO:0005524]; isoleucine-tRNA ligase activity [GO:0004822]; tRNA binding [GO:0000049]; zinc ion binding [GO:0008270]; isoleucyl-tRNA aminoacylation [GO:0006428]	GO:0000049; GO:0002161; GO:0004822; GO:0005524; GO:0005737; GO:0006428; GO:0008270		bln:Blon_0653;	K01870;
B7GNN0	Polyphosphate kinase (EC 2.7.4.1) (ATP-polyphosphate phosphotransferase) (Polyphosphoric acid kinase)	Blon_2328	745	polyphosphate biosynthetic process [GO:0006799]	polyphosphate kinase complex [GO:0009358]	ATP binding [GO:0005524]; metal ion binding [GO:0046872]; polyphosphate kinase activity [GO:0008976]	polyphosphate kinase complex [GO:0009358]; ATP binding [GO:0005524]; metal ion binding [GO:0046872]; polyphosphate kinase activity [GO:0008976]; polyphosphate biosynthetic process [GO:0006799]	GO:0005524; GO:0006799; GO:0008976; GO:0009358; GO:0046872		bln:Blon_2328;	K00937;
B7GSM2	Alpha-1,4 glucan phosphorylase (EC 2.4.1.1)	Blon_0070	841	carbohydrate metabolic process [GO:0005975]		glycogen phosphorylase activity [GO:0008184]; linear malto-oligosaccharide phosphorylase activity [GO:0102250]; pyridoxal phosphate binding [GO:0030170]; SHG alpha-glucan phosphorylase activity [GO:0102499]	glycogen phosphorylase activity [GO:0008184]; linear malto-oligosaccharide phosphorylase activity [GO:0102250]; pyridoxal phosphate binding [GO:0030170]; SHG alpha-glucan phosphorylase activity [GO:0102499]; carbohydrate metabolic process [GO:0005975]	GO:0005975; GO:0008184; GO:0030170; GO:0102250; GO:0102499		bln:Blon_0070;	K00688;
B7GNS2	Chaperone protein ClpB	Blon_2372	890	protein metabolic process [GO:0019538]; protein refolding [GO:0042026]; response to heat [GO:0009408]	cytoplasm [GO:0005737]	ATP binding [GO:0005524]	cytoplasm [GO:0005737]; ATP binding [GO:0005524]; protein metabolic process [GO:0019538]; protein refolding [GO:0042026]; response to heat [GO:0009408]	GO:0005524; GO:0005737; GO:0009408; GO:0019538; GO:0042026		bln:Blon_2372;	K03695;
B7GP78	Extracellular solute-binding protein, family 5	Blon_2419	577	transmembrane transport [GO:0055085]	ATP-binding cassette (ABC) transporter complex [GO:0043190]		ATP-binding cassette (ABC) transporter complex [GO:0043190]; transmembrane transport [GO:0055085]	GO:0043190; GO:0055085		bln:Blon_2419;	K02035;
B7GQA8	Peptidase M24	Blon_0888	529			aminopeptidase activity [GO:0004177]; manganese ion binding [GO:0030145]	aminopeptidase activity [GO:0004177]; manganese ion binding [GO:0030145]	GO:0004177; GO:0030145		bln:Blon_0888;	K01262;
B7GTP3	Acetylornithine aminotransferase (ACOAT) (EC 2.6.1.11)	Blon_1878	431	arginine biosynthetic process [GO:0006526]	cytoplasm [GO:0005737]	N2-acetyl-L-ornithine:2-oxoglutarate 5-aminotransferase activity [GO:0003992]; pyridoxal phosphate binding [GO:0030170]	cytoplasm [GO:0005737]; N2-acetyl-L-ornithine:2-oxoglutarate 5-aminotransferase activity [GO:0003992]; pyridoxal phosphate binding [GO:0030170]; arginine biosynthetic process [GO:0006526]	GO:0003992; GO:0005737; GO:0006526; GO:0030170	PATHWAY: Amino-acid biosynthesis; L-arginine biosynthesis; N(2)-acetyl-L-ornithine from L-glutamate: step 4/4. {ECO:0000256|HAMAP-Rule:MF_01107}.	bln:Blon_1878;	K00821;
B7GTB3	6-phosphogluconate dehydrogenase, decarboxylating (EC 1.1.1.44)	Blon_0207	509	D-gluconate metabolic process [GO:0019521]; pentose-phosphate shunt [GO:0006098]		NADP binding [GO:0050661]; phosphogluconate dehydrogenase (decarboxylating) activity [GO:0004616]	NADP binding [GO:0050661]; phosphogluconate dehydrogenase (decarboxylating) activity [GO:0004616]; D-gluconate metabolic process [GO:0019521]; pentose-phosphate shunt [GO:0006098]	GO:0004616; GO:0006098; GO:0019521; GO:0050661	PATHWAY: Carbohydrate degradation; pentose phosphate pathway; D-ribulose 5-phosphate from D-glucose 6-phosphate (oxidative stage): step 3/3. {ECO:0000256|PIRNR:PIRNR000109, ECO:0000256|RuleBase:RU000485}.	bln:Blon_0207;	K00033;
B7GTW6	Inorganic pyrophosphatase (EC 3.6.1.1) (Pyrophosphate phospho-hydrolase) (PPase)	Blon_0281	164	phosphate-containing compound metabolic process [GO:0006796]	cytoplasm [GO:0005737]	inorganic diphosphatase activity [GO:0004427]; magnesium ion binding [GO:0000287]	cytoplasm [GO:0005737]; inorganic diphosphatase activity [GO:0004427]; magnesium ion binding [GO:0000287]; phosphate-containing compound metabolic process [GO:0006796]	GO:0000287; GO:0004427; GO:0005737; GO:0006796		bln:Blon_0281;	K01507;
B7GP41	Lactaldehyde reductase	Blon_0540	383			metal ion binding [GO:0046872]; oxidoreductase activity [GO:0016491]	metal ion binding [GO:0046872]; oxidoreductase activity [GO:0016491]	GO:0016491; GO:0046872		bln:Blon_0540;	K00048;
B7GPH1	Neprilysin (EC 3.4.24.11)	Blon_0591	724			metalloendopeptidase activity [GO:0004222]	metalloendopeptidase activity [GO:0004222]	GO:0004222		bln:Blon_0591;	K07386;
B7GSW1	Formate acetyltransferase (EC 2.3.1.54)	Blon_1715	802	carbohydrate metabolic process [GO:0005975]	cytoplasm [GO:0005737]	formate C-acetyltransferase activity [GO:0008861]	cytoplasm [GO:0005737]; formate C-acetyltransferase activity [GO:0008861]; carbohydrate metabolic process [GO:0005975]	GO:0005737; GO:0005975; GO:0008861		bln:Blon_1715;	K00656;
B7GSW7	NLPA lipoprotein	Blon_1721	308		integral component of membrane [GO:0016021]		integral component of membrane [GO:0016021]	GO:0016021		bln:Blon_1721;	K02073;
B7GST6	Pyrroline-5-carboxylate reductase (P5C reductase) (P5CR) (EC 1.5.1.2) (PCA reductase)	Blon_1690	273	L-proline biosynthetic process [GO:0055129]	cytoplasm [GO:0005737]	pyrroline-5-carboxylate reductase activity [GO:0004735]	cytoplasm [GO:0005737]; pyrroline-5-carboxylate reductase activity [GO:0004735]; L-proline biosynthetic process [GO:0055129]	GO:0004735; GO:0005737; GO:0055129	PATHWAY: Amino-acid biosynthesis; L-proline biosynthesis; L-proline from L-glutamate 5-semialdehyde: step 1/1. {ECO:0000256|HAMAP-Rule:MF_01925}.	bln:Blon_1690;	K00286;
B7GPY4	Extracellular solute-binding protein, family 3	Blon_0760	270		membrane [GO:0016020]	ligand-gated ion channel activity [GO:0015276]	membrane [GO:0016020]; ligand-gated ion channel activity [GO:0015276]	GO:0015276; GO:0016020		bln:Blon_0760;	K02424;
B7GT86	Dipeptidase (EC 3.4.-.-)	Blon_0180	533			dipeptidase activity [GO:0016805]	dipeptidase activity [GO:0016805]	GO:0016805		bln:Blon_0180;	K08659;
B7GNP1	Short-chain dehydrogenase/reductase SDR	Blon_2339	263			oxidoreductase activity [GO:0016491]	oxidoreductase activity [GO:0016491]	GO:0016491		bln:Blon_2339;	K18333;
B7GQ43	2,5-didehydrogluconate reductase (EC 1.1.1.274)	Blon_0820	275			2,5-didehydrogluconate reductase activity [GO:0050580]	2,5-didehydrogluconate reductase activity [GO:0050580]	GO:0050580		bln:Blon_0820;
B7GQF1	ATPase, P-type (Transporting), HAD superfamily, subfamily IC	Blon_0931	849		integral component of membrane [GO:0016021]	nucleotide binding [GO:0000166]	integral component of membrane [GO:0016021]; nucleotide binding [GO:0000166]	GO:0000166; GO:0016021		bln:Blon_0931;	K12952;
B7GQF2	Aconitate hydratase (Aconitase) (EC 4.2.1.3)	Blon_0932	899			4 iron, 4 sulfur cluster binding [GO:0051539]; aconitate hydratase activity [GO:0003994]; citrate dehydratase activity [GO:0047780]	4 iron, 4 sulfur cluster binding [GO:0051539]; aconitate hydratase activity [GO:0003994]; citrate dehydratase activity [GO:0047780]	GO:0003994; GO:0047780; GO:0051539		bln:Blon_0932;	K01681;
B7GTE8	HSDR_N_2 domain-containing protein	Blon_1782	362							bln:Blon_1782;	K07504;
B7GQR6	AMP-dependent synthetase and ligase	Blon_1054	698			ligase activity [GO:0016874]	ligase activity [GO:0016874]	GO:0016874		bln:Blon_1054;	K01897;
B7GND3	50S ribosomal protein L16	Blon_2230	139	translation [GO:0006412]	ribosome [GO:0005840]	rRNA binding [GO:0019843]; structural constituent of ribosome [GO:0003735]; tRNA binding [GO:0000049]	ribosome [GO:0005840]; rRNA binding [GO:0019843]; structural constituent of ribosome [GO:0003735]; tRNA binding [GO:0000049]; translation [GO:0006412]	GO:0000049; GO:0003735; GO:0005840; GO:0006412; GO:0019843		bln:Blon_2230;blon:BLIJ_2303;	K02878;
B7GND8	50S ribosomal protein L23	Blon_2235	98	translation [GO:0006412]	ribosome [GO:0005840]	rRNA binding [GO:0019843]; structural constituent of ribosome [GO:0003735]	ribosome [GO:0005840]; rRNA binding [GO:0019843]; structural constituent of ribosome [GO:0003735]; translation [GO:0006412]	GO:0003735; GO:0005840; GO:0006412; GO:0019843		bln:Blon_2235;blon:BLIJ_2308;	K02892;
B7GNE7	30S ribosomal protein S9	Blon_2244	163	translation [GO:0006412]	ribosome [GO:0005840]	structural constituent of ribosome [GO:0003735]	ribosome [GO:0005840]; structural constituent of ribosome [GO:0003735]; translation [GO:0006412]	GO:0003735; GO:0005840; GO:0006412		bln:Blon_2244;blon:BLIJ_2316;	K02996;
B7GNH3	30S ribosomal protein S15	Blon_2271	89	translation [GO:0006412]	ribosome [GO:0005840]	rRNA binding [GO:0019843]; structural constituent of ribosome [GO:0003735]	ribosome [GO:0005840]; rRNA binding [GO:0019843]; structural constituent of ribosome [GO:0003735]; translation [GO:0006412]	GO:0003735; GO:0005840; GO:0006412; GO:0019843		bln:Blon_2271;blon:BLIJ_2343;	K02956;
B7GTN9	Argininosuccinate lyase (ASAL) (EC 4.3.2.1) (Arginosuccinase)	Blon_1874	490	arginine biosynthetic process via ornithine [GO:0042450]	cytoplasm [GO:0005737]	argininosuccinate lyase activity [GO:0004056]	cytoplasm [GO:0005737]; argininosuccinate lyase activity [GO:0004056]; arginine biosynthetic process via ornithine [GO:0042450]	GO:0004056; GO:0005737; GO:0042450	PATHWAY: Amino-acid biosynthesis; L-arginine biosynthesis; L-arginine from L-ornithine and carbamoyl phosphate: step 3/3. {ECO:0000255|HAMAP-Rule:MF_00006}.	bln:Blon_1874;blon:BLIJ_1940;	K01755;
B7GU64	Phosphoribosylaminoimidazole-succinocarboxamide synthase (EC 6.3.2.6) (SAICAR synthetase)	Blon_1940	250	'de novo' IMP biosynthetic process [GO:0006189]; cobalamin biosynthetic process [GO:0009236]		ATP binding [GO:0005524]; phosphoribosylaminoimidazolesuccinocarboxamide synthase activity [GO:0004639]	ATP binding [GO:0005524]; phosphoribosylaminoimidazolesuccinocarboxamide synthase activity [GO:0004639]; 'de novo' IMP biosynthetic process [GO:0006189]; cobalamin biosynthetic process [GO:0009236]	GO:0004639; GO:0005524; GO:0006189; GO:0009236	PATHWAY: Purine metabolism; IMP biosynthesis via de novo pathway; 5-amino-1-(5-phospho-D-ribosyl)imidazole-4-carboxamide from 5-amino-1-(5-phospho-D-ribosyl)imidazole-4-carboxylate: step 1/2. {ECO:0000255|HAMAP-Rule:MF_00137}.	bln:Blon_1940;blon:BLIJ_2012;	K01923;
B7GUB8	Alanine racemase (EC 5.1.1.1)	Blon_1997	452	D-alanine biosynthetic process [GO:0030632]		alanine racemase activity [GO:0008784]; pyridoxal phosphate binding [GO:0030170]	alanine racemase activity [GO:0008784]; pyridoxal phosphate binding [GO:0030170]; D-alanine biosynthetic process [GO:0030632]	GO:0008784; GO:0030170; GO:0030632	PATHWAY: Amino-acid biosynthesis; D-alanine biosynthesis; D-alanine from L-alanine: step 1/1. {ECO:0000256|HAMAP-Rule:MF_01201}.	bln:Blon_1997;	K01775;
B7GQD4	GTP-binding protein TypA	Blon_0914	643			GTPase activity [GO:0003924]; GTP binding [GO:0005525]	GTP binding [GO:0005525]; GTPase activity [GO:0003924]	GO:0003924; GO:0005525		bln:Blon_0914;	K06207;
B7GR34	Haloacid dehalogenase domain protein hydrolase	Blon_1174	239			hydrolase activity [GO:0016787]	hydrolase activity [GO:0016787]	GO:0016787		bln:Blon_1174;	K01091;
B7GUF4	Ribonuclease J (RNase J) (EC 3.1.-.-)	Blon_2033	566	rRNA processing [GO:0006364]	cytoplasm [GO:0005737]	5'-3' exoribonuclease activity [GO:0004534]; endoribonuclease activity [GO:0004521]; RNA binding [GO:0003723]; zinc ion binding [GO:0008270]	cytoplasm [GO:0005737]; 5'-3' exoribonuclease activity [GO:0004534]; endoribonuclease activity [GO:0004521]; RNA binding [GO:0003723]; zinc ion binding [GO:0008270]; rRNA processing [GO:0006364]	GO:0003723; GO:0004521; GO:0004534; GO:0005737; GO:0006364; GO:0008270		bln:Blon_2033;	K12574;
B7GNJ9	Aminotransferase (EC 2.6.1.-)	Blon_2297	401	biosynthetic process [GO:0009058]		pyridoxal phosphate binding [GO:0030170]; transaminase activity [GO:0008483]	pyridoxal phosphate binding [GO:0030170]; transaminase activity [GO:0008483]; biosynthetic process [GO:0009058]	GO:0008483; GO:0009058; GO:0030170		bln:Blon_2297;
B7GS91	FeS assembly ATPase SufC	Blon_1592	259			ATPase activity [GO:0016887]; ATP binding [GO:0005524]	ATP binding [GO:0005524]; ATPase activity [GO:0016887]	GO:0005524; GO:0016887		bln:Blon_1592;	K09013;
B7GNN8	Alpha-1,3/4-fucosidase, putative	Blon_2336	478	carbohydrate metabolic process [GO:0005975]		alpha-L-fucosidase activity [GO:0004560]	alpha-L-fucosidase activity [GO:0004560]; carbohydrate metabolic process [GO:0005975]	GO:0004560; GO:0005975		bln:Blon_2336;	K01206;
B7GP50	ATP-dependent zinc metalloprotease FtsH (EC 3.4.24.-)	Blon_0549	697	protein catabolic process [GO:0030163]	integral component of membrane [GO:0016021]; plasma membrane [GO:0005886]	ATPase activity [GO:0016887]; ATP binding [GO:0005524]; metalloendopeptidase activity [GO:0004222]; zinc ion binding [GO:0008270]	integral component of membrane [GO:0016021]; plasma membrane [GO:0005886]; ATP binding [GO:0005524]; ATPase activity [GO:0016887]; metalloendopeptidase activity [GO:0004222]; zinc ion binding [GO:0008270]; protein catabolic process [GO:0030163]	GO:0004222; GO:0005524; GO:0005886; GO:0008270; GO:0016021; GO:0016887; GO:0030163		bln:Blon_0549;	K03798;
B7GNB8	Translation initiation factor IF-1	Blon_2215	72		cytoplasm [GO:0005737]	ribosome binding [GO:0043022]; rRNA binding [GO:0019843]; translation initiation factor activity [GO:0003743]	cytoplasm [GO:0005737]; ribosome binding [GO:0043022]; rRNA binding [GO:0019843]; translation initiation factor activity [GO:0003743]	GO:0003743; GO:0005737; GO:0019843; GO:0043022		bln:Blon_2215;	K02518;
B7GQ52	Glutamine synthetase, type I (EC 6.3.1.2)	Blon_0830	445	glutamine biosynthetic process [GO:0006542]		glutamate-ammonia ligase activity [GO:0004356]	glutamate-ammonia ligase activity [GO:0004356]; glutamine biosynthetic process [GO:0006542]	GO:0004356; GO:0006542		bln:Blon_0830;	K01915;
B7GPQ3	Histone family protein DNA-binding protein	Blon_0679	93			DNA binding [GO:0003677]	DNA binding [GO:0003677]	GO:0003677		bln:Blon_0679;	K03530;
B7GNB1	Uncharacterized protein	Blon_2208	726							bln:Blon_2208;
B7GNB6	30S ribosomal protein S13	Blon_2213	125	translation [GO:0006412]	ribosome [GO:0005840]	rRNA binding [GO:0019843]; structural constituent of ribosome [GO:0003735]; tRNA binding [GO:0000049]	ribosome [GO:0005840]; rRNA binding [GO:0019843]; structural constituent of ribosome [GO:0003735]; tRNA binding [GO:0000049]; translation [GO:0006412]	GO:0000049; GO:0003735; GO:0005840; GO:0006412; GO:0019843		bln:Blon_2213;blon:BLIJ_2286;	K02952;
B7GNC9	50S ribosomal protein L24	Blon_2226	111	translation [GO:0006412]	ribosome [GO:0005840]	rRNA binding [GO:0019843]; structural constituent of ribosome [GO:0003735]	ribosome [GO:0005840]; rRNA binding [GO:0019843]; structural constituent of ribosome [GO:0003735]; translation [GO:0006412]	GO:0003735; GO:0005840; GO:0006412; GO:0019843		bln:Blon_2226;blon:BLIJ_2299;	K02895;
B7GND9	50S ribosomal protein L4	Blon_2236	218	translation [GO:0006412]	ribosome [GO:0005840]	rRNA binding [GO:0019843]; structural constituent of ribosome [GO:0003735]	ribosome [GO:0005840]; rRNA binding [GO:0019843]; structural constituent of ribosome [GO:0003735]; translation [GO:0006412]	GO:0003735; GO:0005840; GO:0006412; GO:0019843		bln:Blon_2236;blon:BLIJ_2309;	K02926;
B7GNK1	GTPase Obg (EC 3.6.5.-) (GTP-binding protein Obg)	Blon_2299	563	ribosome biogenesis [GO:0042254]	cytoplasm [GO:0005737]	GTPase activity [GO:0003924]; GTP binding [GO:0005525]; magnesium ion binding [GO:0000287]	cytoplasm [GO:0005737]; GTP binding [GO:0005525]; GTPase activity [GO:0003924]; magnesium ion binding [GO:0000287]; ribosome biogenesis [GO:0042254]	GO:0000287; GO:0003924; GO:0005525; GO:0005737; GO:0042254		bln:Blon_2299;blon:BLIJ_2373;	K03979;
B7GQ51	1-(5-phosphoribosyl)-5-[(5-phosphoribosylamino)methylideneamino] imidazole-4-carboxamide isomerase (EC 5.3.1.16) (Phosphoribosylformimino-5-aminoimidazole carboxamide ribotide isomerase)	Blon_0828	241	histidine biosynthetic process [GO:0000105]; tryptophan biosynthetic process [GO:0000162]	cytoplasm [GO:0005737]	1-(5-phosphoribosyl)-5-[(5-phosphoribosylamino)methylideneamino]imidazole-4-carboxamide isomerase activity [GO:0003949]; phosphoribosylanthranilate isomerase activity [GO:0004640]	cytoplasm [GO:0005737]; 1-(5-phosphoribosyl)-5-[(5-phosphoribosylamino)methylideneamino]imidazole-4-carboxamide isomerase activity [GO:0003949]; phosphoribosylanthranilate isomerase activity [GO:0004640]; histidine biosynthetic process [GO:0000105]; tryptophan biosynthetic process [GO:0000162]	GO:0000105; GO:0000162; GO:0003949; GO:0004640; GO:0005737	PATHWAY: Amino-acid biosynthesis; L-histidine biosynthesis; L-histidine from 5-phospho-alpha-D-ribose 1-diphosphate: step 4/9. {ECO:0000255|HAMAP-Rule:MF_01014}.	bln:Blon_0828;blon:BLIJ_0844;	K01814;K01817;
B7GQS1	Ribosome-recycling factor (RRF) (Ribosome-releasing factor)	Blon_1059	183	translational termination [GO:0006415]	cytoplasm [GO:0005737]		cytoplasm [GO:0005737]; translational termination [GO:0006415]	GO:0005737; GO:0006415		bln:Blon_1059;blon:BLIJ_1083;	K02838;
B7GS97	Chorismate synthase (CS) (EC 4.2.3.5) (5-enolpyruvylshikimate-3-phosphate phospholyase)	Blon_1598	395	aromatic amino acid family biosynthetic process [GO:0009073]; chorismate biosynthetic process [GO:0009423]		chorismate synthase activity [GO:0004107]	chorismate synthase activity [GO:0004107]; aromatic amino acid family biosynthetic process [GO:0009073]; chorismate biosynthetic process [GO:0009423]	GO:0004107; GO:0009073; GO:0009423	PATHWAY: Metabolic intermediate biosynthesis; chorismate biosynthesis; chorismate from D-erythrose 4-phosphate and phosphoenolpyruvate: step 7/7. {ECO:0000255|HAMAP-Rule:MF_00300}.	bln:Blon_1598;blon:BLIJ_1653;	K01736;
B7GT29	Adenylosuccinate synthetase (AMPSase) (AdSS) (EC 6.3.4.4) (IMP--aspartate ligase)	Blon_0123	428	'de novo' AMP biosynthetic process [GO:0044208]	cytoplasm [GO:0005737]	adenylosuccinate synthase activity [GO:0004019]; GTP binding [GO:0005525]; magnesium ion binding [GO:0000287]	cytoplasm [GO:0005737]; adenylosuccinate synthase activity [GO:0004019]; GTP binding [GO:0005525]; magnesium ion binding [GO:0000287]; 'de novo' AMP biosynthetic process [GO:0044208]	GO:0000287; GO:0004019; GO:0005525; GO:0005737; GO:0044208	PATHWAY: Purine metabolism; AMP biosynthesis via de novo pathway; AMP from IMP: step 1/2. {ECO:0000255|HAMAP-Rule:MF_00011}.	bln:Blon_0123;blon:BLIJ_0124;	K01939;
B7GTL2	Gamma-glutamyl phosphate reductase (GPR) (EC 1.2.1.41) (Glutamate-5-semialdehyde dehydrogenase) (Glutamyl-gamma-semialdehyde dehydrogenase) (GSA dehydrogenase)	Blon_1846	431	L-proline biosynthetic process [GO:0055129]	cytoplasm [GO:0005737]	glutamate-5-semialdehyde dehydrogenase activity [GO:0004350]; NADP binding [GO:0050661]	cytoplasm [GO:0005737]; glutamate-5-semialdehyde dehydrogenase activity [GO:0004350]; NADP binding [GO:0050661]; L-proline biosynthetic process [GO:0055129]	GO:0004350; GO:0005737; GO:0050661; GO:0055129	PATHWAY: Amino-acid biosynthesis; L-proline biosynthesis; L-glutamate 5-semialdehyde from L-glutamate: step 2/2. {ECO:0000255|HAMAP-Rule:MF_00412}.	bln:Blon_1846;blon:BLIJ_1911;	K00147;
B7GTP9	Phenylalanine--tRNA ligase alpha subunit (EC 6.1.1.20) (Phenylalanyl-tRNA synthetase alpha subunit) (PheRS)	Blon_1884	355	phenylalanyl-tRNA aminoacylation [GO:0006432]	cytoplasm [GO:0005737]	ATP binding [GO:0005524]; magnesium ion binding [GO:0000287]; phenylalanine-tRNA ligase activity [GO:0004826]; tRNA binding [GO:0000049]	cytoplasm [GO:0005737]; ATP binding [GO:0005524]; magnesium ion binding [GO:0000287]; phenylalanine-tRNA ligase activity [GO:0004826]; tRNA binding [GO:0000049]; phenylalanyl-tRNA aminoacylation [GO:0006432]	GO:0000049; GO:0000287; GO:0004826; GO:0005524; GO:0005737; GO:0006432		bln:Blon_1884;blon:BLIJ_1950;	K01889;
B7GUP9	Dihydroxy-acid dehydratase (DAD) (EC 4.2.1.9)	Blon_2134	620	isoleucine biosynthetic process [GO:0009097]; valine biosynthetic process [GO:0009099]		4 iron, 4 sulfur cluster binding [GO:0051539]; dihydroxy-acid dehydratase activity [GO:0004160]; metal ion binding [GO:0046872]	4 iron, 4 sulfur cluster binding [GO:0051539]; dihydroxy-acid dehydratase activity [GO:0004160]; metal ion binding [GO:0046872]; isoleucine biosynthetic process [GO:0009097]; valine biosynthetic process [GO:0009099]	GO:0004160; GO:0009097; GO:0009099; GO:0046872; GO:0051539	PATHWAY: Amino-acid biosynthesis; L-isoleucine biosynthesis; L-isoleucine from 2-oxobutanoate: step 3/4. {ECO:0000255|HAMAP-Rule:MF_00012}.; PATHWAY: Amino-acid biosynthesis; L-valine biosynthesis; L-valine from pyruvate: step 3/4. {ECO:0000255|HAMAP-Rule:MF_00012}.	bln:Blon_2134;blon:BLIJ_2211;	K01687;
B7GNP4	Binding-protein-dependent transport systems inner membrane component	Blon_2342, Blon_2345	320	transmembrane transport [GO:0055085]	integral component of membrane [GO:0016021]; plasma membrane [GO:0005886]		integral component of membrane [GO:0016021]; plasma membrane [GO:0005886]; transmembrane transport [GO:0055085]	GO:0005886; GO:0016021; GO:0055085		bln:Blon_2342;bln:Blon_2345;	K17320;
B7GTK8	UPF0182 protein Blon_1842	Blon_1842	1080		integral component of membrane [GO:0016021]; plasma membrane [GO:0005886]		integral component of membrane [GO:0016021]; plasma membrane [GO:0005886]	GO:0005886; GO:0016021		bln:Blon_1842;	K09118;
B7GTE3	Peptidyl-prolyl cis-trans isomerase (EC 5.2.1.8)	Blon_1777	135			peptidyl-prolyl cis-trans isomerase activity [GO:0003755]	peptidyl-prolyl cis-trans isomerase activity [GO:0003755]	GO:0003755		bln:Blon_1777;	K01802;
B7GPG6	Oligoribonuclease (EC 3.1.-.-)	Blon_0585	216		cytoplasm [GO:0005737]	3'-5'-exoribonuclease activity [GO:0000175]; nucleic acid binding [GO:0003676]	cytoplasm [GO:0005737]; 3'-5'-exoribonuclease activity [GO:0000175]; nucleic acid binding [GO:0003676]	GO:0000175; GO:0003676; GO:0005737		bln:Blon_0585;	K13288;
B7GNS5	UDP-galactopyranose mutase (EC 5.4.99.9)	Blon_2376	396			UDP-galactopyranose mutase activity [GO:0008767]	UDP-galactopyranose mutase activity [GO:0008767]	GO:0008767		bln:Blon_2376;	K01854;
B7GU27	Mandelate racemase/muconate lactonizing enzyme, N-terminal domain protein	Blon_0344	209	carbohydrate catabolic process [GO:0016052]		L-fuconate dehydratase activity [GO:0050023]	L-fuconate dehydratase activity [GO:0050023]; carbohydrate catabolic process [GO:0016052]	GO:0016052; GO:0050023		bln:Blon_0344;	K18334;
B7GPD3	DUF4032 domain-containing protein	Blon_2474	470							bln:Blon_2474;
B7GRR7	ABC transporter related	Blon_1411	218			ATPase activity [GO:0016887]; ATP binding [GO:0005524]	ATP binding [GO:0005524]; ATPase activity [GO:0016887]	GO:0005524; GO:0016887		bln:Blon_1411;	K01990;
B7GNJ7	Transcription termination/antitermination protein NusG	Blon_2295	297	DNA-templated transcription, elongation [GO:0006354]; DNA-templated transcription, termination [GO:0006353]; regulation of DNA-templated transcription, elongation [GO:0032784]; transcription antitermination [GO:0031564]			DNA-templated transcription, elongation [GO:0006354]; DNA-templated transcription, termination [GO:0006353]; regulation of DNA-templated transcription, elongation [GO:0032784]; transcription antitermination [GO:0031564]	GO:0006353; GO:0006354; GO:0031564; GO:0032784		bln:Blon_2295;	K02601;
B7GQR3	Isocitrate dehydrogenase [NADP] (EC 1.1.1.42)	Blon_1051	406	isocitrate metabolic process [GO:0006102]; tricarboxylic acid cycle [GO:0006099]		isocitrate dehydrogenase (NADP+) activity [GO:0004450]; magnesium ion binding [GO:0000287]; NAD binding [GO:0051287]	isocitrate dehydrogenase (NADP+) activity [GO:0004450]; magnesium ion binding [GO:0000287]; NAD binding [GO:0051287]; isocitrate metabolic process [GO:0006102]; tricarboxylic acid cycle [GO:0006099]	GO:0000287; GO:0004450; GO:0006099; GO:0006102; GO:0051287		bln:Blon_1051;	K00031;
B7GUR6	Phosphate-specific transport system accessory protein PhoU	Blon_2151	224	cellular phosphate ion homeostasis [GO:0030643]; negative regulation of phosphate metabolic process [GO:0045936]; phosphate ion transport [GO:0006817]	cell [GO:0005623]; cytoplasm [GO:0005737]		cell [GO:0005623]; cytoplasm [GO:0005737]; cellular phosphate ion homeostasis [GO:0030643]; negative regulation of phosphate metabolic process [GO:0045936]; phosphate ion transport [GO:0006817]	GO:0005623; GO:0005737; GO:0006817; GO:0030643; GO:0045936		bln:Blon_2151;	K02039;
B7GR19	Preprotein translocase YajC subunit	Blon_1159	148		integral component of membrane [GO:0016021]		integral component of membrane [GO:0016021]	GO:0016021		bln:Blon_1159;	K03210;
B7GQ56	Extracellular solute-binding protein, family 5	Blon_0834	555	transmembrane transport [GO:0055085]	ATP-binding cassette (ABC) transporter complex [GO:0043190]		ATP-binding cassette (ABC) transporter complex [GO:0043190]; transmembrane transport [GO:0055085]	GO:0043190; GO:0055085		bln:Blon_0834;	K02035;
B7GSU1	ABC transporter related	Blon_1695	304			ATPase activity [GO:0016887]; ATP binding [GO:0005524]	ATP binding [GO:0005524]; ATPase activity [GO:0016887]	GO:0005524; GO:0016887		bln:Blon_1695;	K02003;
B7GNA3	Translation initiation factor IF-2	Blon_2198	986		cytoplasm [GO:0005737]	GTPase activity [GO:0003924]; GTP binding [GO:0005525]; translation initiation factor activity [GO:0003743]	cytoplasm [GO:0005737]; GTP binding [GO:0005525]; GTPase activity [GO:0003924]; translation initiation factor activity [GO:0003743]	GO:0003743; GO:0003924; GO:0005525; GO:0005737		bln:Blon_2198;blon:BLIJ_2272;	K02519;
B7GNB5	30S ribosomal protein S11	Blon_2212	132	translation [GO:0006412]	ribosome [GO:0005840]	rRNA binding [GO:0019843]; structural constituent of ribosome [GO:0003735]	ribosome [GO:0005840]; rRNA binding [GO:0019843]; structural constituent of ribosome [GO:0003735]; translation [GO:0006412]	GO:0003735; GO:0005840; GO:0006412; GO:0019843		bln:Blon_2212;blon:BLIJ_2285;	K02948;
B7GND5	50S ribosomal protein L22	Blon_2232	119	translation [GO:0006412]	large ribosomal subunit [GO:0015934]	rRNA binding [GO:0019843]; structural constituent of ribosome [GO:0003735]	large ribosomal subunit [GO:0015934]; rRNA binding [GO:0019843]; structural constituent of ribosome [GO:0003735]; translation [GO:0006412]	GO:0003735; GO:0006412; GO:0015934; GO:0019843		bln:Blon_2232;blon:BLIJ_2305;	K02890;
B7GND6	30S ribosomal protein S19	Blon_2233	92	translation [GO:0006412]	small ribosomal subunit [GO:0015935]	rRNA binding [GO:0019843]; structural constituent of ribosome [GO:0003735]	small ribosomal subunit [GO:0015935]; rRNA binding [GO:0019843]; structural constituent of ribosome [GO:0003735]; translation [GO:0006412]	GO:0003735; GO:0006412; GO:0015935; GO:0019843		bln:Blon_2233;blon:BLIJ_2306;	K02965;
B7GNK3	50S ribosomal protein L21	Blon_2301	102	translation [GO:0006412]	ribosome [GO:0005840]	rRNA binding [GO:0019843]; structural constituent of ribosome [GO:0003735]	ribosome [GO:0005840]; rRNA binding [GO:0019843]; structural constituent of ribosome [GO:0003735]; translation [GO:0006412]	GO:0003735; GO:0005840; GO:0006412; GO:0019843		bln:Blon_2301;blon:BLIJ_2375;	K02888;
B7GP85	Methionine--tRNA ligase (EC 6.1.1.10) (Methionyl-tRNA synthetase) (MetRS)	Blon_2426	621	methionyl-tRNA aminoacylation [GO:0006431]	cytoplasm [GO:0005737]	ATP binding [GO:0005524]; metal ion binding [GO:0046872]; methionine-tRNA ligase activity [GO:0004825]	cytoplasm [GO:0005737]; ATP binding [GO:0005524]; metal ion binding [GO:0046872]; methionine-tRNA ligase activity [GO:0004825]; methionyl-tRNA aminoacylation [GO:0006431]	GO:0004825; GO:0005524; GO:0005737; GO:0006431; GO:0046872		bln:Blon_2426;blon:BLIJ_2497;	K01874;
B7GPW1	Carbamoyl-phosphate synthase small chain (EC 6.3.5.5) (Carbamoyl-phosphate synthetase glutamine chain)	Blon_0737	407	'de novo' pyrimidine nucleobase biosynthetic process [GO:0006207]; 'de novo' UMP biosynthetic process [GO:0044205]; arginine biosynthetic process [GO:0006526]; glutamine metabolic process [GO:0006541]		ATP binding [GO:0005524]; carbamoyl-phosphate synthase (glutamine-hydrolyzing) activity [GO:0004088]	ATP binding [GO:0005524]; carbamoyl-phosphate synthase (glutamine-hydrolyzing) activity [GO:0004088]; 'de novo' pyrimidine nucleobase biosynthetic process [GO:0006207]; 'de novo' UMP biosynthetic process [GO:0044205]; arginine biosynthetic process [GO:0006526]; glutamine metabolic process [GO:0006541]	GO:0004088; GO:0005524; GO:0006207; GO:0006526; GO:0006541; GO:0044205	PATHWAY: Amino-acid biosynthesis; L-arginine biosynthesis; carbamoyl phosphate from bicarbonate: step 1/1. {ECO:0000255|HAMAP-Rule:MF_01209}.; PATHWAY: Pyrimidine metabolism; UMP biosynthesis via de novo pathway; (S)-dihydroorotate from bicarbonate: step 1/3. {ECO:0000255|HAMAP-Rule:MF_01209}.	bln:Blon_0737;blon:BLIJ_0749;	K01956;
B7GQC4	50S ribosomal protein L20	Blon_0904	127	ribosomal large subunit assembly [GO:0000027]; translation [GO:0006412]	ribosome [GO:0005840]	rRNA binding [GO:0019843]; structural constituent of ribosome [GO:0003735]	ribosome [GO:0005840]; rRNA binding [GO:0019843]; structural constituent of ribosome [GO:0003735]; ribosomal large subunit assembly [GO:0000027]; translation [GO:0006412]	GO:0000027; GO:0003735; GO:0005840; GO:0006412; GO:0019843		bln:Blon_0904;blon:BLIJ_0921;	K02887;
B7GR15	Probable transcriptional regulatory protein Blon_1155/BLIJ_1182	Blon_1155	251	regulation of transcription, DNA-templated [GO:0006355]	cytoplasm [GO:0005737]	DNA binding [GO:0003677]	cytoplasm [GO:0005737]; DNA binding [GO:0003677]; regulation of transcription, DNA-templated [GO:0006355]	GO:0003677; GO:0005737; GO:0006355		bln:Blon_1155;blon:BLIJ_1182;
B7GTP0	Argininosuccinate synthase (EC 6.3.4.5) (Citrulline--aspartate ligase)	Blon_1875	412	arginine biosynthetic process [GO:0006526]	cytoplasm [GO:0005737]	argininosuccinate synthase activity [GO:0004055]; ATP binding [GO:0005524]	cytoplasm [GO:0005737]; argininosuccinate synthase activity [GO:0004055]; ATP binding [GO:0005524]; arginine biosynthetic process [GO:0006526]	GO:0004055; GO:0005524; GO:0005737; GO:0006526	PATHWAY: Amino-acid biosynthesis; L-arginine biosynthesis; L-arginine from L-ornithine and carbamoyl phosphate: step 2/3. {ECO:0000255|HAMAP-Rule:MF_00005}.	bln:Blon_1875;blon:BLIJ_1941;	K01940;
B7GU81	Phosphoribosylformylglycinamidine cyclo-ligase (EC 6.3.3.1) (AIR synthase) (AIRS) (Phosphoribosyl-aminoimidazole synthetase)	Blon_1959	345	'de novo' IMP biosynthetic process [GO:0006189]	cytoplasm [GO:0005737]	ATP binding [GO:0005524]; phosphoribosylformylglycinamidine cyclo-ligase activity [GO:0004641]	cytoplasm [GO:0005737]; ATP binding [GO:0005524]; phosphoribosylformylglycinamidine cyclo-ligase activity [GO:0004641]; 'de novo' IMP biosynthetic process [GO:0006189]	GO:0004641; GO:0005524; GO:0005737; GO:0006189	PATHWAY: Purine metabolism; IMP biosynthesis via de novo pathway; 5-amino-1-(5-phospho-D-ribosyl)imidazole from N(2)-formyl-N(1)-(5-phospho-D-ribosyl)glycinamide: step 2/2. {ECO:0000255|HAMAP-Rule:MF_00741}.	bln:Blon_1959;blon:BLIJ_2031;	K01933;
B7GUQ1	S-adenosylmethionine synthase (AdoMet synthase) (EC 2.5.1.6) (MAT) (Methionine adenosyltransferase)	Blon_2136	406	one-carbon metabolic process [GO:0006730]; S-adenosylmethionine biosynthetic process [GO:0006556]	cytoplasm [GO:0005737]	ATP binding [GO:0005524]; magnesium ion binding [GO:0000287]; methionine adenosyltransferase activity [GO:0004478]	cytoplasm [GO:0005737]; ATP binding [GO:0005524]; magnesium ion binding [GO:0000287]; methionine adenosyltransferase activity [GO:0004478]; one-carbon metabolic process [GO:0006730]; S-adenosylmethionine biosynthetic process [GO:0006556]	GO:0000287; GO:0004478; GO:0005524; GO:0005737; GO:0006556; GO:0006730	PATHWAY: Amino-acid biosynthesis; S-adenosyl-L-methionine biosynthesis; S-adenosyl-L-methionine from L-methionine: step 1/1. {ECO:0000255|HAMAP-Rule:MF_00086}.	bln:Blon_2136;blon:BLIJ_2213;	K00789;
B7GTQ3	Uncharacterized protein	Blon_1888	222		integral component of membrane [GO:0016021]		integral component of membrane [GO:0016021]	GO:0016021		bln:Blon_1888;	K16925;
B7GS90	Cysteine desulfurase (EC 2.8.1.7)	Blon_1591	424	cysteine metabolic process [GO:0006534]		cysteine desulfurase activity [GO:0031071]; pyridoxal phosphate binding [GO:0030170]	cysteine desulfurase activity [GO:0031071]; pyridoxal phosphate binding [GO:0030170]; cysteine metabolic process [GO:0006534]	GO:0006534; GO:0030170; GO:0031071		bln:Blon_1591;	K11717;
B7GR27	Multifunctional fusion protein [Includes: Cytidylate kinase (CK) (EC 2.7.4.25) (Cytidine monophosphate kinase) (CMP kinase); GTPase Der (GTP-binding protein EngA)]	Blon_1167	709	pyrimidine nucleotide metabolic process [GO:0006220]; ribosome biogenesis [GO:0042254]	cytoplasm [GO:0005737]	ATP binding [GO:0005524]; cytidylate kinase activity [GO:0004127]; GTP binding [GO:0005525]	cytoplasm [GO:0005737]; ATP binding [GO:0005524]; cytidylate kinase activity [GO:0004127]; GTP binding [GO:0005525]; pyrimidine nucleotide metabolic process [GO:0006220]; ribosome biogenesis [GO:0042254]	GO:0004127; GO:0005524; GO:0005525; GO:0005737; GO:0006220; GO:0042254		bln:Blon_1167;	K03977;
B7GQB0	FolC bifunctional protein	Blon_0890	541			ATP binding [GO:0005524]; tetrahydrofolylpolyglutamate synthase activity [GO:0004326]	ATP binding [GO:0005524]; tetrahydrofolylpolyglutamate synthase activity [GO:0004326]	GO:0004326; GO:0005524		bln:Blon_0890;	K11754;
B7GU62	Formate-dependent phosphoribosylglycinamide formyltransferase (5'-phosphoribosylglycinamide transformylase 2) (Formate-dependent GAR transformylase) (EC 2.1.2.-) (GAR transformylase 2) (GART 2) (Non-folate glycinamide ribonucleotide transformylase) (Phosphoribosylglycinamide formyltransferase 2)	Blon_1938	445	'de novo' IMP biosynthetic process [GO:0006189]		ATP binding [GO:0005524]; lyase activity [GO:0016829]; magnesium ion binding [GO:0000287]; phosphoribosylglycinamide formyltransferase 2 activity [GO:0043815]; phosphoribosylglycinamide formyltransferase activity [GO:0004644]	ATP binding [GO:0005524]; lyase activity [GO:0016829]; magnesium ion binding [GO:0000287]; phosphoribosylglycinamide formyltransferase 2 activity [GO:0043815]; phosphoribosylglycinamide formyltransferase activity [GO:0004644]; 'de novo' IMP biosynthetic process [GO:0006189]	GO:0000287; GO:0004644; GO:0005524; GO:0006189; GO:0016829; GO:0043815	PATHWAY: Purine metabolism; IMP biosynthesis via de novo pathway; N(2)-formyl-N(1)-(5-phospho-D-ribosyl)glycinamide from N(1)-(5-phospho-D-ribosyl)glycinamide (formate route): step 1/1. {ECO:0000256|HAMAP-Rule:MF_01643, ECO:0000256|SAAS:SAAS00083138}.	bln:Blon_1938;	K08289;
B7GUQ4	ABC transporter related	Blon_2139	211			ATPase activity [GO:0016887]; ATP binding [GO:0005524]	ATP binding [GO:0005524]; ATPase activity [GO:0016887]	GO:0005524; GO:0016887		bln:Blon_2139;	K02003;
B7GTE2	Transcription elongation factor GreA (Transcript cleavage factor GreA)	Blon_1776	159	regulation of DNA-templated transcription, elongation [GO:0032784]		DNA binding [GO:0003677]; RNA polymerase binding [GO:0070063]; translation elongation factor activity [GO:0003746]	DNA binding [GO:0003677]; RNA polymerase binding [GO:0070063]; translation elongation factor activity [GO:0003746]; regulation of DNA-templated transcription, elongation [GO:0032784]	GO:0003677; GO:0003746; GO:0032784; GO:0070063		bln:Blon_1776;	K03624;
B7GMY1	Phosphate-binding protein PstS	Blon_0363	377	phosphate ion transmembrane transport [GO:0035435]	ATP-binding cassette (ABC) transporter complex [GO:0043190]	phosphate ion binding [GO:0042301]	ATP-binding cassette (ABC) transporter complex [GO:0043190]; phosphate ion binding [GO:0042301]; phosphate ion transmembrane transport [GO:0035435]	GO:0035435; GO:0042301; GO:0043190		bln:Blon_0363;	K02040;
B7GTV1	FAD dependent oxidoreductase	Blon_0264	537			oxidoreductase activity [GO:0016491]	oxidoreductase activity [GO:0016491]	GO:0016491		bln:Blon_0264;
B7GNE4	Aldehyde-alcohol dehydrogenase	Blon_2241	909	alcohol metabolic process [GO:0006066]; carbon utilization [GO:0015976]		acetaldehyde dehydrogenase (acetylating) activity [GO:0008774]; alcohol dehydrogenase (NAD+) activity [GO:0004022]; metal ion binding [GO:0046872]	acetaldehyde dehydrogenase (acetylating) activity [GO:0008774]; alcohol dehydrogenase (NAD+) activity [GO:0004022]; metal ion binding [GO:0046872]; alcohol metabolic process [GO:0006066]; carbon utilization [GO:0015976]	GO:0004022; GO:0006066; GO:0008774; GO:0015976; GO:0046872		bln:Blon_2241;	K04072;
B7GMY5	LemA family protein	Blon_0367	192		integral component of membrane [GO:0016021]		integral component of membrane [GO:0016021]	GO:0016021		bln:Blon_0367;	K03744;
B7GSQ3	Peptidase S1 and S6, chymotrypsin/Hap	Blon_0102	683		integral component of membrane [GO:0016021]	serine-type endopeptidase activity [GO:0004252]	integral component of membrane [GO:0016021]; serine-type endopeptidase activity [GO:0004252]	GO:0004252; GO:0016021		bln:Blon_0102;	K08372;
B7GPD2	RNA methyltransferase, TrmH family, group 3	Blon_2473	333	RNA processing [GO:0006396]		RNA binding [GO:0003723]; RNA methyltransferase activity [GO:0008173]	RNA binding [GO:0003723]; RNA methyltransferase activity [GO:0008173]; RNA processing [GO:0006396]	GO:0003723; GO:0006396; GO:0008173		bln:Blon_2473;	K03218;
B7GS93	FeS assembly protein SufB	Blon_1594	499	iron-sulfur cluster assembly [GO:0016226]			iron-sulfur cluster assembly [GO:0016226]	GO:0016226		bln:Blon_1594;	K09014;
B7GPG9	Proline--tRNA ligase (EC 6.1.1.15) (Prolyl-tRNA synthetase) (ProRS)	Blon_0589	604	prolyl-tRNA aminoacylation [GO:0006433]	cytoplasm [GO:0005737]	aminoacyl-tRNA editing activity [GO:0002161]; ATP binding [GO:0005524]; proline-tRNA ligase activity [GO:0004827]	cytoplasm [GO:0005737]; aminoacyl-tRNA editing activity [GO:0002161]; ATP binding [GO:0005524]; proline-tRNA ligase activity [GO:0004827]; prolyl-tRNA aminoacylation [GO:0006433]	GO:0002161; GO:0004827; GO:0005524; GO:0005737; GO:0006433		bln:Blon_0589;	K01881;
B7GNG6	Uncharacterized protein	Blon_2264	1207							bln:Blon_2264;
B7GQB7	Aldose 1-epimerase	Blon_0897	318	carbohydrate metabolic process [GO:0005975]		carbohydrate binding [GO:0030246]; isomerase activity [GO:0016853]	carbohydrate binding [GO:0030246]; isomerase activity [GO:0016853]; carbohydrate metabolic process [GO:0005975]	GO:0005975; GO:0016853; GO:0030246		bln:Blon_0897;
B7GQ90	Extracellular solute-binding protein, family 5	Blon_0870	541	transmembrane transport [GO:0055085]	ATP-binding cassette (ABC) transporter complex [GO:0043190]		ATP-binding cassette (ABC) transporter complex [GO:0043190]; transmembrane transport [GO:0055085]	GO:0043190; GO:0055085		bln:Blon_0870;	K02035;
B7GPS6	ATPase AAA-2 domain protein	Blon_0702	861	protein metabolic process [GO:0019538]		ATP binding [GO:0005524]	ATP binding [GO:0005524]; protein metabolic process [GO:0019538]	GO:0005524; GO:0019538		bln:Blon_0702;	K03696;

## Sheet: Table S4 Pathways in N15 urea
Table S4. Metabolic pathways identified during urea utilization in both 14N and 15N (labeled ) are in red. Pathways identified in 14N only (unlabeled) are shown in black.
1	Amino-acid biosynthesis
2	glycine biosynthesis; glycine from L-serine
3	L-arginine biosynthesis; carbamoyl phosphate from bicarbonate
4	L-arginine biosynthesis; L-arginine from L-ornithine and carbamoyl phosphate
5	L-arginine biosynthesis; N(2)-acetyl-L-ornithine from L-glutamate
6	L-histidine biosynthesis; L-histidine from 5-phospho-alpha-D-ribose 1-diphosphate
7	L-isoleucine biosynthesis; L-isoleucine from 2-oxobutanoate
8	L-leucine biosynthesis; L-leucine from 3-methyl-2-oxobutanoate
9	L-lysine biosynthesis via DAP pathway; (S)-tetrahydrodipicolinate from L-aspartate
10	L-lysine biosynthesis via DAP pathway; LL-2,6-diaminopimelate from (S)-tetrahydrodipicolinate (succinylase route)
11	L-methionine biosynthesis via de novo pathway; L-homoserine from L-aspartate
12	L-methionine biosynthesis via de novo pathway; L-methionine from L-homocysteine (MetE route)
13	L-proline biosynthesis; L-proline from L-glutamate 5-semialdehyde
14	L-serine biosynthesis; L-serine from 3-phospho-D-glycerate
15	L-threonine biosynthesis; L-threonine from L-aspartate
16	L-tryptophan biosynthesis; L-tryptophan from chorismate
17	L-valine biosynthesis; L-valine from pyruvate
18	S-adenosyl-L-methionine biosynthesis; S-adenosyl-L-methionine from L-methionine
19	Aminoacyl-tRNA biosynthesis; selenocysteinyl-tRNA(Sec) biosynthesis; L-seryl-tRNA(Sec) from L-serine and tRNA(Sec)
20	Amino-sugar metabolism; N-acetylneuraminate degradation; D-fructose 6-phosphate from N-acetylneuraminate
21	Carbohydrate biosynthesis; gluconeogenesis
22	Carbohydrate degradation; glycolysis
23	D-glyceraldehyde 3-phosphate and glycerone phosphate from D-glucose
24	pyruvate from D-glyceraldehyde 3-phosphate
25	Carbohydrate degradation; pentose phosphate pathway
26	D-glyceraldehyde 3-phosphate and beta-D-fructose 6-phosphate from D-ribose 5-phosphate and D-xylulose 5-phosphate (non-oxidative stage)
27	D-ribose 5-phosphate from D-ribulose 5-phosphate (non-oxidative stage)
28	D-ribulose 5-phosphate from D-glucose 6-phosphate (oxidative stage)
29	Carbohydrate metabolism
30	galactose metabolism
31	tricarboxylic acid cycle; succinate from succinyl-CoA (ligase route)
32	Cell wall biogenesis; peptidoglycan biosynthesis
33	Cofactor biosynthesis
34	NAD(+) biosynthesis; iminoaspartate from L-aspartate (oxidase route)
35	nicotinate D-ribonucleotide from nicotinate
36	quinolinate from iminoaspartate
37	pyridoxal 5'-phosphate biosynthesis
38	thiamine diphosphate biosynthesis; thiamine phosphate from 4-amino-2-methyl-5-diphosphomethylpyrimidine and 4-methyl-5-(2-phosphoethyl)-thiazole
39	pyridoxal 5'-phosphate salvage; pyridoxal 5'-phosphate from pyridoxal
40	Fermentation; pyruvate fermentation to lactate; (S)-lactate from pyruvate
41	Genetic information processing; DNA replication
42	Glycan biosynthesis; glycogen biosynthesis
43	Metabolic intermediate biosynthesis
44	5-phospho-alpha-D-ribose 1-diphosphate biosynthesis; 5-phospho-alpha-D-ribose 1-diphosphate from D-ribose 5-phosphate (route I)
45	acetyl-CoA biosynthesis; acetyl-CoA from acetate
46	chorismate biosynthesis; chorismate from D-erythrose 4-phosphate and phosphoenolpyruvate
47	Nitrogen metabolism; urea degradation; CO(2) and NH(3) from urea (urease route)
48	One-carbon metabolism; tetrahydrofolate interconversion
49	Protein biosynthesis; polypeptide chain elongation
50	Purine metabolism
51	AMP biosynthesis via de novo pathway; AMP from IMP
52	AMP biosynthesis via salvage pathway
53	AMP from adenine
54	AMP from ADP
55	GMP biosynthesis; GMP from XMP (L-Gln route)
56	IMP biosynthesis via de novo pathway
57	5-amino-1-(5-phospho-D-ribosyl)imidazole from N(2)-formyl-N(1)-(5-phospho-D-ribosyl)glycinamide
58	5-amino-1-(5-phospho-D-ribosyl)imidazole-4-carboxamide from 5-amino-1-(5-phospho-D-ribosyl)imidazole-4-carboxylate
59	5-amino-1-(5-phospho-D-ribosyl)imidazole-4-carboxylate from 5-amino-1-(5-phospho-D-ribosyl)imidazole (N5-CAIR route)
60	5-formamido-1-(5-phospho-D-ribosyl)imidazole-4-carboxamide from 5-amino-1-(5-phospho-D-ribosyl)imidazole-4-carboxamide (10-formyl THF route)
61	IMP from 5-formamido-1-(5-phospho-D-ribosyl)imidazole-4-carboxamide
62	N(1)-(5-phospho-D-ribosyl)glycinamide from 5-phospho-alpha-D-ribose 1-diphosphate
63	N(2)-formyl-N(1)-(5-phospho-D-ribosyl)glycinamide from N(1)-(5-phospho-D-ribosyl)glycinamide (formate route)
64	IMP from hypoxanthine
65	XMP from IMP
66	XMP biosynthesis via salvage pathway; XMP from xanthine
67	Pyrimidine metabolism
68	CTP biosynthesis via de novo pathway; CTP from UDP
69	CTP biosynthesis via de novo pathway; UDP from UMP (UMPK route)
70	UMP biosynthesis via de novo pathway; (S)-dihydroorotate from bicarbonate
71	UMP biosynthesis via de novo pathway; UMP from orotate
72	UMP biosynthesis via salvage pathway; UMP from uracil

## Sheet: TableS5 foldchange urea vs cys
Table S5. Differentially expressed proteins identified during urea and L-cysteine utilization. Proteins upregulated by urea utilization (red). Proteins upregulated by L-cysteine (blue).
Protein Accession ID	log2(FC)	p.adjusted	Gene names	Protein names	Length	Gene ontology (GO)	Gene ontology IDs	KO
B7GTR8	6.7635	0.013365	Blon_0230	Uncharacterized protein	95
B7GRY8	5.7806	0.032875	Blon_1487	30S ribosomal protein S20	86	ribosome [GO:0005840]; rRNA binding [GO:0019843]; structural constituent of ribosome [GO:0003735]; translation [GO:0006412]	GO:0003735; GO:0005840; GO:0006412; GO:0019843	K02968;
B7GRY2	5.6633	0.0024202	Blon_1481	Glutamate synthase, NADH/NADPH, small subunit	511	iron-sulfur cluster binding [GO:0051536]; oxidoreductase activity, acting on the CH-NH2 group of donors, NAD or NADP as acceptor [GO:0016639]; glutamate biosynthetic process [GO:0006537]	GO:0006537; GO:0016639; GO:0051536	K00266;
B7GR25	4.1702	0.015836	Blon_1165	Major intrinsic protein	322	integral component of membrane [GO:0016021]; channel activity [GO:0015267]	GO:0015267; GO:0016021
B7GTQ5	4.0381	0.0050317	Blon_1890	Uncharacterized protein	207	integral component of membrane [GO:0016021]	GO:0016021
B7GSK5	3.8447	0.0082455	Blon_0053	Extracellular solute-binding protein, family 5	570	ATP-binding cassette (ABC) transporter complex [GO:0043190]; transmembrane transport [GO:0055085]	GO:0043190; GO:0055085	K02035;
B7GRT3	3.4654	0.031037	Blon_1428	Uncharacterized protein	79
B7GUR3	3.2756	0.0031544	Blon_2148	Phosphoserine transaminase (EC 2.6.1.52)	380	cytoplasm [GO:0005737]; O-phospho-L-serine:2-oxoglutarate aminotransferase activity [GO:0004648]; L-serine biosynthetic process [GO:0006564]	GO:0004648; GO:0005737; GO:0006564	K00831;
B7GUQ3	3.1061	0.028399	Blon_2138	FtsX domain-containing protein	407	integral component of membrane [GO:0016021]	GO:0016021	K02004;
B7GTS4	2.429	0.04498	Blon_0236	30S ribosomal protein S18	82	ribosome [GO:0005840]; rRNA binding [GO:0019843]; structural constituent of ribosome [GO:0003735]; translation [GO:0006412]	GO:0003735; GO:0005840; GO:0006412; GO:0019843	K02963;
B7GUQ2	2.3912	0.010355	Blon_2137	FtsX domain-containing protein	455	integral component of membrane [GO:0016021]	GO:0016021	K02004;
B7GTZ9	2.1321	0.010907	Blon_0315	Uncharacterized protein	324			K05838;
B7GPX1	1.6931	0.0065526	Blon_0747	Extracellular solute-binding protein, family 3	300			K02030;
B7GU01	1.5927	0.023168	Blon_0317	Putative endoribonuclease L-PSP	129
B7GQ90	1.5699	0.011332	Blon_0870	Extracellular solute-binding protein, family 5	541	ATP-binding cassette (ABC) transporter complex [GO:0043190]; transmembrane transport [GO:0055085]	GO:0043190; GO:0055085	K02035;
B7GU21	1.4331	0.051926	Blon_0338	50S ribosomal protein L28	64	ribosome [GO:0005840]; structural constituent of ribosome [GO:0003735]; translation [GO:0006412]	GO:0003735; GO:0005840; GO:0006412	K02902;
B7GNU2	1.4117	0.041034	Blon_2393	FtsX domain-containing protein	496	integral component of membrane [GO:0016021]	GO:0016021
B7GN73	1.3701	0.056845	Blon_2168	Phage shock protein C, PspC	567	integral component of membrane [GO:0016021]	GO:0016021
B7GMY1	1.3331	0.052499	Blon_0363	Phosphate-binding protein PstS	377	ATP-binding cassette (ABC) transporter complex [GO:0043190]; phosphate ion binding [GO:0042301]; phosphate ion transmembrane transport [GO:0035435]	GO:0035435; GO:0042301; GO:0043190	K02040;
B7GNF9	1.331	0.052891	Blon_2257	10 kDa chaperonin (GroES protein) (Protein Cpn10)	97	cytoplasm [GO:0005737]; ATP binding [GO:0005524]; protein folding [GO:0006457]	GO:0005524; GO:0005737; GO:0006457	K04078;
B7GSU2	1.2137	0.018318	Blon_1696	O-acetylhomoserine/O-acetylserine sulfhydrylase (EC 2.5.1.49)	438	O-acetylhomoserine aminocarboxypropyltransferase activity [GO:0003961]; pyridoxal phosphate binding [GO:0030170]; transsulfuration [GO:0019346]	GO:0003961; GO:0019346; GO:0030170	K01740;
B7GQ56	1.1835	0.073453	Blon_0834	Extracellular solute-binding protein, family 5	555	ATP-binding cassette (ABC) transporter complex [GO:0043190]; transmembrane transport [GO:0055085]	GO:0043190; GO:0055085	K02035;
B7GPY6	1.1425	0.0080587	Blon_0762	Band 7 protein	305
B7GSG6	1.1247	0.07501	Blon_0008	DUF3566 domain-containing protein	188	integral component of membrane [GO:0016021]	GO:0016021
B7GP78	1.0826	0.0024202	Blon_2419	Extracellular solute-binding protein, family 5	577	ATP-binding cassette (ABC) transporter complex [GO:0043190]; transmembrane transport [GO:0055085]	GO:0043190; GO:0055085	K02035;
B7GNN8	1.0729	0.050303	Blon_2336	Alpha-1,3/4-fucosidase, putative	478	alpha-L-fucosidase activity [GO:0004560]; carbohydrate metabolic process [GO:0005975]	GO:0004560; GO:0005975	K01206;
B7GNA3	1.0658	0.027321	Blon_2198	Translation initiation factor IF-2	986	cytoplasm [GO:0005737]; GTP binding [GO:0005525]; GTPase activity [GO:0003924]; translation initiation factor activity [GO:0003743]	GO:0003743; GO:0003924; GO:0005525; GO:0005737	K02519;
B7GSW6	1.0388	0.069425	Blon_1720	Methionine import ATP-binding protein MetN (EC 3.6.3.-)	404	plasma membrane [GO:0005886]; ATP binding [GO:0005524]; ATPase activity [GO:0016887]; ATPase-coupled amino acid transmembrane transporter activity [GO:0015424]; methionine transport [GO:0015821]	GO:0005524; GO:0005886; GO:0015424; GO:0015821; GO:0016887	K02071;
B7GNH2	1.0217	0.0090912	Blon_2270	Polyribonucleotide nucleotidyltransferase (EC 2.7.7.8) (Polynucleotide phosphorylase) (PNPase)	914	cytoplasm [GO:0005737]; magnesium ion binding [GO:0000287]; polyribonucleotide nucleotidyltransferase activity [GO:0004654]; RNA binding [GO:0003723]; mRNA catabolic process [GO:0006402]; RNA processing [GO:0006396]	GO:0000287; GO:0003723; GO:0004654; GO:0005737; GO:0006396; GO:0006402	K00962;
B7GN26	1.0261	0.056845	Blon_0411	Ribonuclease PH (RNase PH) (EC 2.7.7.56) (tRNA nucleotidyltransferase)	258	3'-5'-exoribonuclease activity [GO:0000175]; tRNA binding [GO:0000049]; tRNA nucleotidyltransferase activity [GO:0009022]; rRNA catabolic process [GO:0016075]; rRNA processing [GO:0006364]; tRNA processing [GO:0008033]	GO:0000049; GO:0000175; GO:0006364; GO:0008033; GO:0009022; GO:0016075	K00989;
B7GPW1	1.0333	0.032536	Blon_0737	Carbamoyl-phosphate synthase small chain (EC 6.3.5.5) (Carbamoyl-phosphate synthetase glutamine chain)	407	ATP binding [GO:0005524]; carbamoyl-phosphate synthase (glutamine-hydrolyzing) activity [GO:0004088]; 'de novo' pyrimidine nucleobase biosynthetic process [GO:0006207]; 'de novo' UMP biosynthetic process [GO:0044205]; arginine biosynthetic process [GO:0006526]; glutamine metabolic process [GO:0006541]	GO:0004088; GO:0005524; GO:0006207; GO:0006526; GO:0006541; GO:0044205	K01956;
B7GMY5	1.0372	0.052499	Blon_0367	LemA family protein	192	integral component of membrane [GO:0016021]	GO:0016021	K03744;
B7GSQ8	1.0377	0.01658	Blon_0107	ABC transporter related	270	ATP binding [GO:0005524]; ATPase activity [GO:0016887]	GO:0005524; GO:0016887	K11962;
B7GP41	1.0447	0.020792	Blon_0540	Lactaldehyde reductase	383	metal ion binding [GO:0046872]; oxidoreductase activity [GO:0016491]	GO:0016491; GO:0046872	K00048;
B7GT76	-1.0561	0.040547	Blon_0170	2-isopropylmalate synthase (EC 2.3.3.13) (Alpha-IPM synthase) (Alpha-isopropylmalate synthase)	638	2-isopropylmalate synthase activity [GO:0003852]; leucine biosynthetic process [GO:0009098]	GO:0003852; GO:0009098	K01649;
B7GPY4	-1.0563	0.068404	Blon_0760	Extracellular solute-binding protein, family 3	270	membrane [GO:0016020]; ligand-gated ion channel activity [GO:0015276]	GO:0015276; GO:0016020	K02424;
B7GR20	-1.0646	0.0093403	Blon_1160	Adenine phosphoribosyltransferase (APRT) (EC 2.4.2.7)	193	cytoplasm [GO:0005737]; adenine phosphoribosyltransferase activity [GO:0003999]; adenine salvage [GO:0006168]; AMP salvage [GO:0044209]; purine ribonucleoside salvage [GO:0006166]	GO:0003999; GO:0005737; GO:0006166; GO:0006168; GO:0044209	K00759;
B7GQ52	-1.0751	0.0074965	Blon_0830	Glutamine synthetase, type I (EC 6.3.1.2)	445	glutamate-ammonia ligase activity [GO:0004356]; glutamine biosynthetic process [GO:0006542]	GO:0004356; GO:0006542	K01915;
B7GNB8	-1.0823	0.064234	Blon_2215	Translation initiation factor IF-1	72	cytoplasm [GO:0005737]; ribosome binding [GO:0043022]; rRNA binding [GO:0019843]; translation initiation factor activity [GO:0003743]	GO:0003743; GO:0005737; GO:0019843; GO:0043022	K02518;
B7GQC4	-1.0949	0.086695	Blon_0904	50S ribosomal protein L20	127	ribosome [GO:0005840]; rRNA binding [GO:0019843]; structural constituent of ribosome [GO:0003735]; ribosomal large subunit assembly [GO:0000027]; translation [GO:0006412]	GO:0000027; GO:0003735; GO:0005840; GO:0006412; GO:0019843	K02887;
B7GQR6	-1.1287	0.012542	Blon_1054	AMP-dependent synthetase and ligase	698	ligase activity [GO:0016874]	GO:0016874	K01897;
B7GNJ7	-1.1405	0.034605	Blon_2295	Transcription termination/antitermination protein NusG	297	DNA-templated transcription, elongation [GO:0006354]; DNA-templated transcription, termination [GO:0006353]; regulation of DNA-templated transcription, elongation [GO:0032784]; transcription antitermination [GO:0031564]	GO:0006353; GO:0006354; GO:0031564; GO:0032784	K02601;
B7GUD7	-1.1429	0.027496	Blon_2016	Beta-galactosidase (Beta-gal) (EC 3.2.1.23)	691	beta-galactosidase complex [GO:0009341]; beta-galactosidase activity [GO:0004565]; galactose metabolic process [GO:0006012]	GO:0004565; GO:0006012; GO:0009341	K12308;
B7GQM3	-1.1483	0.0068504	Blon_1007	Pyridoxamine 5'-phosphate oxidase-related, FMN-binding	134	cofactor binding [GO:0048037]	GO:0048037	K07006;
B7GPS5	-1.1574	0.082778	Blon_0701	UspA domain protein	321
B7GUC8	-1.1717	0.0024202	Blon_2007	Inosine/uridine-preferring nucleoside hydrolase	318	hydrolase activity [GO:0016787]	GO:0016787
B7GSN5	-1.1858	0.085247	Blon_0083	FHA domain containing protein	233
B7GNS0	-1.1913	0.029688	Blon_2370	Glycerophosphoryl diester phosphodiesterase	349	integral component of membrane [GO:0016021]; phosphoric diester hydrolase activity [GO:0008081]; lipid metabolic process [GO:0006629]	GO:0006629; GO:0008081; GO:0016021
B7GPT0	-1.207	0.010371	Blon_0706	Aspartate--tRNA(Asp/Asn) ligase (EC 6.1.1.23) (Aspartyl-tRNA synthetase) (AspRS) (Non-discriminating aspartyl-tRNA synthetase) (ND-AspRS)	599	cytoplasm [GO:0005737]; aspartate-tRNA ligase activity [GO:0004815]; aspartate-tRNA(Asn) ligase activity [GO:0050560]; ATP binding [GO:0005524]; nucleic acid binding [GO:0003676]; aspartyl-tRNA aminoacylation [GO:0006422]	GO:0003676; GO:0004815; GO:0005524; GO:0005737; GO:0006422; GO:0050560	K01876;
B7GUK0	-1.2282	0.018956	Blon_2082	Lipopolysaccharide biosynthesis (EC 2.7.10.1)	472	integral component of membrane [GO:0016021]; transmembrane receptor protein tyrosine kinase activity [GO:0004714]; extracellular polysaccharide biosynthetic process [GO:0045226]; lipopolysaccharide biosynthetic process [GO:0009103]	GO:0004714; GO:0009103; GO:0016021; GO:0045226
B7GUG6	-1.2332	0.0025649	Blon_2048	DNA-directed RNA polymerase subunit beta' (RNAP subunit beta') (EC 2.7.7.6) (RNA polymerase subunit beta') (Transcriptase subunit beta')	1345	DNA binding [GO:0003677]; DNA-directed 5'-3' RNA polymerase activity [GO:0003899]; magnesium ion binding [GO:0000287]; zinc ion binding [GO:0008270]; transcription, DNA-templated [GO:0006351]	GO:0000287; GO:0003677; GO:0003899; GO:0006351; GO:0008270	K03046;
B7GQ21	-1.2342	0.071958	Blon_0798	Glycine--tRNA ligase (EC 6.1.1.14) (Glycyl-tRNA synthetase) (GlyRS)	490	cytoplasm [GO:0005737]; ATP binding [GO:0005524]; glycine-tRNA ligase activity [GO:0004820]; glycyl-tRNA aminoacylation [GO:0006426]	GO:0004820; GO:0005524; GO:0005737; GO:0006426	K01880;
B7GPQ5	-1.2412	0.040669	Blon_0681	Adenylosuccinate lyase (EC 4.3.2.2)	478	(S)-2-(5-amino-1-(5-phospho-D-ribosyl)imidazole-4-carboxamido)succinate AMP-lyase (fumarate-forming) activity [GO:0070626]; N6-(1,2-dicarboxyethyl)AMP AMP-lyase (fumarate-forming) activity [GO:0004018]; IMP biosynthetic process [GO:0006188]	GO:0004018; GO:0006188; GO:0070626	K01756;
B7GT06	-1.263	0.017008	Blon_1761	1,4-alpha-glucan branching enzyme GlgB (EC 2.4.1.18) (1,4-alpha-D-glucan:1,4-alpha-D-glucan 6-glucosyl-transferase) (Alpha-(1->4)-glucan branching enzyme) (Glycogen branching enzyme) (BE)	750	1,4-alpha-glucan branching enzyme activity [GO:0003844]; 1,4-alpha-glucan branching enzyme activity (using a glucosylated glycogenin as primer for glycogen synthesis) [GO:0102752]; cation binding [GO:0043169]; hydrolase activity, hydrolyzing O-glycosyl compounds [GO:0004553]; glycogen biosynthetic process [GO:0005978]	GO:0003844; GO:0004553; GO:0005978; GO:0043169; GO:0102752	K00700;
B7GND1	-1.2736	0.0090912	Blon_2228	30S ribosomal protein S17	86	ribosome [GO:0005840]; rRNA binding [GO:0019843]; structural constituent of ribosome [GO:0003735]; translation [GO:0006412]	GO:0003735; GO:0005840; GO:0006412; GO:0019843	K02961;
B7GTP8	-1.2765	0.0024202	Blon_1883	Phenylalanine--tRNA ligase beta subunit (EC 6.1.1.20) (Phenylalanyl-tRNA synthetase beta subunit) (PheRS)	869	cytoplasm [GO:0005737]; ATP binding [GO:0005524]; magnesium ion binding [GO:0000287]; phenylalanine-tRNA ligase activity [GO:0004826]; tRNA binding [GO:0000049]; phenylalanyl-tRNA aminoacylation [GO:0006432]	GO:0000049; GO:0000287; GO:0004826; GO:0005524; GO:0005737; GO:0006432	K01890;
B7GR13	-1.3051	0.018876	Blon_1153	Threonine--tRNA ligase (EC 6.1.1.3) (Threonyl-tRNA synthetase) (ThrRS)	677	cytoplasm [GO:0005737]; ATP binding [GO:0005524]; metal ion binding [GO:0046872]; threonine-tRNA ligase activity [GO:0004829]; tRNA binding [GO:0000049]; threonyl-tRNA aminoacylation [GO:0006435]	GO:0000049; GO:0004829; GO:0005524; GO:0005737; GO:0006435; GO:0046872	K01868;
B7GUI8	-1.3476	0.066455	Blon_2070	3-isopropylmalate dehydrogenase (EC 1.1.1.85) (3-IPM-DH) (Beta-IPM dehydrogenase) (IMDH)	343	cytoplasm [GO:0005737]; 3-isopropylmalate dehydrogenase activity [GO:0003862]; metal ion binding [GO:0046872]; leucine biosynthetic process [GO:0009098]	GO:0003862; GO:0005737; GO:0009098; GO:0046872	K00052;
B7GPV6	-1.3527	0.017996	Blon_0732	Glycoside hydrolase, family 20	651	beta-N-acetylhexosaminidase activity [GO:0004563]; carbohydrate metabolic process [GO:0005975]	GO:0004563; GO:0005975
B7GNJ5	-1.4004	0.051926	Blon_2293	50S ribosomal protein L1	230	large ribosomal subunit [GO:0015934]; rRNA binding [GO:0019843]; structural constituent of ribosome [GO:0003735]; tRNA binding [GO:0000049]; regulation of translation [GO:0006417]; translation [GO:0006412]	GO:0000049; GO:0003735; GO:0006412; GO:0006417; GO:0015934; GO:0019843	K02863;
B7GS87	-1.4009	0.02542	Blon_1588	Glucose-1-phosphate adenylyltransferase (EC 2.7.7.27) (ADP-glucose pyrophosphorylase) (ADPGlc PPase) (ADP-glucose synthase)	414	ATP binding [GO:0005524]; glucose-1-phosphate adenylyltransferase activity [GO:0008878]; glycogen biosynthetic process [GO:0005978]	GO:0005524; GO:0005978; GO:0008878	K00975;
B7GU65	-1.4393	0.0094004	Blon_1941	Phosphoribosylformylglycinamidine synthase (EC 6.3.5.3)	1244	ATP binding [GO:0005524]; metal ion binding [GO:0046872]; phosphoribosylformylglycinamidine synthase activity [GO:0004642]; 'de novo' IMP biosynthetic process [GO:0006189]; glutamine metabolic process [GO:0006541]	GO:0004642; GO:0005524; GO:0006189; GO:0006541; GO:0046872	K01952;
B7GRV7	-1.4526	0.0065526	Blon_1454	Methylenetetrahydrofolate reductase (EC 1.5.1.20)	284	cytosol [GO:0005829]; methylenetetrahydrofolate reductase (NAD(P)H) activity [GO:0004489]; methionine biosynthetic process [GO:0009086]; tetrahydrofolate interconversion [GO:0035999]	GO:0004489; GO:0005829; GO:0009086; GO:0035999	K00297;
B7GS79	-1.5298	0.017996	Blon_1580	AMP-dependent synthetase and ligase	677	ligase activity [GO:0016874]	GO:0016874	K01897;
B7GU64	-1.5341	0.015836	Blon_1940	Phosphoribosylaminoimidazole-succinocarboxamide synthase (EC 6.3.2.6) (SAICAR synthetase)	250	ATP binding [GO:0005524]; phosphoribosylaminoimidazolesuccinocarboxamide synthase activity [GO:0004639]; 'de novo' IMP biosynthetic process [GO:0006189]; cobalamin biosynthetic process [GO:0009236]	GO:0004639; GO:0005524; GO:0006189; GO:0009236	K01923;
B7GT97	-1.5351	0.0058801	Blon_0191	Glutamate--tRNA ligase (EC 6.1.1.17) (Glutamyl-tRNA synthetase) (GluRS)	506	cytoplasm [GO:0005737]; ATP binding [GO:0005524]; glutamate-tRNA ligase activity [GO:0004818]; tRNA binding [GO:0000049]; zinc ion binding [GO:0008270]; glutamyl-tRNA aminoacylation [GO:0006424]	GO:0000049; GO:0004818; GO:0005524; GO:0005737; GO:0006424; GO:0008270	K01885;
B7GR22	-1.5688	0.0034956	Blon_1162	Succinate--CoA ligase [ADP-forming] subunit alpha (EC 6.2.1.5) (Succinyl-CoA synthetase subunit alpha) (SCS-alpha)	303	cofactor binding [GO:0048037]; nucleotide binding [GO:0000166]; succinate-CoA ligase (ADP-forming) activity [GO:0004775]; tricarboxylic acid cycle [GO:0006099]	GO:0000166; GO:0004775; GO:0006099; GO:0048037	K01902;
B7GT86	-1.5939	0.010153	Blon_0180	Dipeptidase (EC 3.4.-.-)	533	dipeptidase activity [GO:0016805]	GO:0016805	K08659;
B7GRM4	-1.6022	0.015836	Blon_1366	ATP phosphoribosyltransferase (ATP-PRT) (ATP-PRTase) (EC 2.4.2.17)	283	cytoplasm [GO:0005737]; ATP binding [GO:0005524]; ATP phosphoribosyltransferase activity [GO:0003879]; magnesium ion binding [GO:0000287]; histidine biosynthetic process [GO:0000105]	GO:0000105; GO:0000287; GO:0003879; GO:0005524; GO:0005737	K00765;
B7GNT5	-1.6086	0.081352	Blon_2386	ABC transporter related	421	ATP binding [GO:0005524]; ATPase activity [GO:0016887]	GO:0005524; GO:0016887	K01990;
B7GST6	-1.6124	0.0077431	Blon_1690	Pyrroline-5-carboxylate reductase (P5C reductase) (P5CR) (EC 1.5.1.2) (PCA reductase)	273	cytoplasm [GO:0005737]; pyrroline-5-carboxylate reductase activity [GO:0004735]; L-proline biosynthetic process [GO:0055129]	GO:0004735; GO:0005737; GO:0055129	K00286;
B7GUS6	-1.6778	0.0065526	Blon_2161	Lysine--tRNA ligase (EC 6.1.1.6) (Lysyl-tRNA synthetase) (LysRS)	509	cytoplasm [GO:0005737]; ATP binding [GO:0005524]; lysine-tRNA ligase activity [GO:0004824]; magnesium ion binding [GO:0000287]; nucleic acid binding [GO:0003676]; lysyl-tRNA aminoacylation [GO:0006430]	GO:0000287; GO:0003676; GO:0004824; GO:0005524; GO:0005737; GO:0006430	K04567;
B7GUF4	-1.6874	0.0025649	Blon_2033	Ribonuclease J (RNase J) (EC 3.1.-.-)	566	cytoplasm [GO:0005737]; 5'-3' exoribonuclease activity [GO:0004534]; endoribonuclease activity [GO:0004521]; RNA binding [GO:0003723]; zinc ion binding [GO:0008270]; rRNA processing [GO:0006364]	GO:0003723; GO:0004521; GO:0004534; GO:0005737; GO:0006364; GO:0008270	K12574;
B7GNM0	-1.7551	0.034605	Blon_2318	Arginine--tRNA ligase (EC 6.1.1.19) (Arginyl-tRNA synthetase) (ArgRS)	620	cytoplasm [GO:0005737]; arginine-tRNA ligase activity [GO:0004814]; ATP binding [GO:0005524]; arginyl-tRNA aminoacylation [GO:0006420]	GO:0004814; GO:0005524; GO:0005737; GO:0006420	K01887;
B7GNG8	-1.7574	0.018876	Blon_2266	50S ribosomal protein L7/L12	126	ribosome [GO:0005840]; structural constituent of ribosome [GO:0003735]; translation [GO:0006412]	GO:0003735; GO:0005840; GO:0006412	K02935;
B7GUB4	-1.7848	0.004694	Blon_1993	Pyridoxal 5'-phosphate synthase subunit PdxT (EC 4.3.3.6) (Pdx2) (Pyridoxal 5'-phosphate synthase glutaminase subunit) (EC 3.5.1.2)	212	glutaminase activity [GO:0004359]; pyridoxal 5'-phosphate synthase (glutamine hydrolysing) activity [GO:0036381]; transferase activity [GO:0016740]; glutamine catabolic process [GO:0006543]; pyridoxal phosphate biosynthetic process [GO:0042823]	GO:0004359; GO:0006543; GO:0016740; GO:0036381; GO:0042823	K08681;
B7GTN1	-1.8208	0.028969	Blon_1866	Uncharacterized protein	537
B7GU32	-1.8959	0.0019908	Blon_1906	Electron transport complex, RnfABCDGE type, D subunit	361
B7GMX4	-2.0562	0.0099261	Blon_0356	Bleomycin hydrolase (EC 3.4.22.40)	447	cysteine-type endopeptidase activity [GO:0004197]	GO:0004197	K01372;
B7GPS1	-2.0637	0.0090912	Blon_0697	Two component transcriptional regulator, winged helix family	243	DNA binding [GO:0003677]; phosphorelay signal transduction system [GO:0000160]; regulation of transcription, DNA-templated [GO:0006355]	GO:0000160; GO:0003677; GO:0006355	K02483;
B7GP56	-2.2757	0.063745	Blon_0555	ABC transporter related	559	ATP binding [GO:0005524]; ATPase activity [GO:0016887]; negative regulation of translational elongation [GO:0045900]	GO:0005524; GO:0016887; GO:0045900
B7GT88	-2.3207	0.010371	Blon_0182	Uncharacterized protein	115
B7GR24	-2.4016	0.0050709	Blon_1164	Bifunctional purine biosynthesis protein PurH [Includes: Phosphoribosylaminoimidazolecarboxamide formyltransferase (EC 2.1.2.3) (AICAR transformylase); IMP cyclohydrolase (EC 3.5.4.10) (ATIC) (IMP synthase) (Inosinicase)]	517	IMP cyclohydrolase activity [GO:0003937]; phosphoribosylaminoimidazolecarboxamide formyltransferase activity [GO:0004643]; 'de novo' IMP biosynthetic process [GO:0006189]	GO:0003937; GO:0004643; GO:0006189	K00602;
B7GQ82	-2.4668	0.094663	Blon_0862	ABC transporter related	302	ATP binding [GO:0005524]; ATPase activity [GO:0016887]	GO:0005524; GO:0016887	K01990;
B7GNI8	-2.4693	0.017657	Blon_2286	Carbamoyl-phosphate synthase L chain, ATP-binding	629	ATP binding [GO:0005524]; metal ion binding [GO:0046872]	GO:0005524; GO:0046872	K11263;
B7GTP3	-2.5628	0.039796	Blon_1878	Acetylornithine aminotransferase (ACOAT) (EC 2.6.1.11)	431	cytoplasm [GO:0005737]; N2-acetyl-L-ornithine:2-oxoglutarate 5-aminotransferase activity [GO:0003992]; pyridoxal phosphate binding [GO:0030170]; arginine biosynthetic process [GO:0006526]	GO:0003992; GO:0005737; GO:0006526; GO:0030170	K00821;
B7GQU5	-2.8329	0.017996	Blon_1085	Nucleotide-binding protein Blon_1085/BLIJ_1109	328	ATP binding [GO:0005524]; GTP binding [GO:0005525]	GO:0005524; GO:0005525	K06958;
B7GNG6	-2.8781	0.0090912	Blon_2264	Uncharacterized protein	1207
B7GST5	-3.0554	0.027496	Blon_1689	Ribosome-binding ATPase YchF	392	ATP binding [GO:0005524]; ATPase activity [GO:0016887]; GTP binding [GO:0005525]; ribosomal large subunit binding [GO:0043023]; ribosome binding [GO:0043022]	GO:0005524; GO:0005525; GO:0016887; GO:0043022; GO:0043023	K06942;
B7GU04	-3.1038	0.0025649	Blon_0320	D-alanine--D-alanine ligase (EC 6.3.2.4) (D-Ala-D-Ala ligase) (D-alanylalanine synthetase)	395	cytoplasm [GO:0005737]; ATP binding [GO:0005524]; D-alanine-D-alanine ligase activity [GO:0008716]; metal ion binding [GO:0046872]; cell wall organization [GO:0071555]; peptidoglycan biosynthetic process [GO:0009252]; regulation of cell shape [GO:0008360]	GO:0005524; GO:0005737; GO:0008360; GO:0008716; GO:0009252; GO:0046872; GO:0071555	K01921;
B7GRV4	-3.1056	0.018848	Blon_1451	Aspartate carbamoyltransferase (EC 2.1.3.2) (Aspartate transcarbamylase) (ATCase)	320	amino acid binding [GO:0016597]; aspartate carbamoyltransferase activity [GO:0004070]; 'de novo' pyrimidine nucleobase biosynthetic process [GO:0006207]; 'de novo' UMP biosynthetic process [GO:0044205]; cellular amino acid metabolic process [GO:0006520]	GO:0004070; GO:0006207; GO:0006520; GO:0016597; GO:0044205	K00609;
B7GTQ4	-3.2308	0.017562	Blon_1889	Peptidase M20	455	hydrolase activity [GO:0016787]	GO:0016787
B7GQ03	-3.2521	0.060292	Blon_0780	4-hydroxy-3-methylbut-2-en-1-yl diphosphate synthase (flavodoxin) (EC 1.17.7.3) (1-hydroxy-2-methyl-2-(E)-butenyl 4-diphosphate synthase)	407	4 iron, 4 sulfur cluster binding [GO:0051539]; 4-hydroxy-3-methylbut-2-en-1-yl diphosphate synthase activity [GO:0046429]; iron ion binding [GO:0005506]; isopentenyl diphosphate biosynthetic process, methylerythritol 4-phosphate pathway [GO:0019288]; terpenoid biosynthetic process [GO:0016114]	GO:0005506; GO:0016114; GO:0019288; GO:0046429; GO:0051539	K03526;
B7GN04	-3.4416	0.027496	Blon_0389	6,7-dimethyl-8-ribityllumazine synthase (DMRL synthase) (LS) (Lumazine synthase) (EC 2.5.1.78)	155	riboflavin synthase complex [GO:0009349]; 6,7-dimethyl-8-ribityllumazine synthase activity [GO:0000906]; riboflavin biosynthetic process [GO:0009231]	GO:0000906; GO:0009231; GO:0009349	K00794;
B7GT07	-3.7406	0.0024202	Blon_1762	Two component transcriptional regulator, winged helix family	240	DNA binding [GO:0003677]; phosphorelay signal transduction system [GO:0000160]; regulation of transcription, DNA-templated [GO:0006355]	GO:0000160; GO:0003677; GO:0006355
B7GTV1	-9.8252	0.093573	Blon_0264	FAD dependent oxidoreductase	537	oxidoreductase activity [GO:0016491]	GO:0016491
B7GN06	-13.383	0.071958	Blon_0391	Signal recognition particle protein (Fifty-four homolog)	550	signal recognition particle [GO:0048500]; 7S RNA binding [GO:0008312]; GTP binding [GO:0005525]; GTPase activity [GO:0003924]; SRP-dependent cotranslational protein targeting to membrane [GO:0006614]	GO:0003924; GO:0005525; GO:0006614; GO:0008312; GO:0048500	K03106;
B7GU85	-18.564	0.019454	Blon_1963	Periplasmic solute binding protein	307	metal ion binding [GO:0046872]; metal ion transport [GO:0030001]	GO:0030001; GO:0046872	K02077;
B7GPF4	-18.792	0.0061069	Blon_2495	Single-stranded nucleic acid binding R3H domain protein	177	nucleic acid binding [GO:0003676]	GO:0003676	K06346;
B7GQV7	-19.053	0.0024202	Blon_1097	Heat-inducible transcription repressor HrcA	372	DNA binding [GO:0003677]; negative regulation of transcription, DNA-templated [GO:0045892]	GO:0003677; GO:0045892	K03705;
B7GNL9	-19.522	0.0050709	Blon_2317	Diaminopimelate decarboxylase (DAP decarboxylase) (DAPDC) (EC 4.1.1.20)	530	diaminopimelate decarboxylase activity [GO:0008836]; pyridoxal phosphate binding [GO:0030170]; lysine biosynthetic process via diaminopimelate [GO:0009089]	GO:0008836; GO:0009089; GO:0030170	K01586;
B7GUP8	-20.239	0.0034956	Blon_2133	Methionyl-tRNA formyltransferase (EC 2.1.2.9)	328	methionyl-tRNA formyltransferase activity [GO:0004479]	GO:0004479	K00604;
B7GTP4	-20.533	0.0024202	Blon_1879	Acetylglutamate kinase (EC 2.7.2.8) (N-acetyl-L-glutamate 5-phosphotransferase) (NAG kinase) (NAGK)	305	cytoplasm [GO:0005737]; acetylglutamate kinase activity [GO:0003991]; ATP binding [GO:0005524]; arginine biosynthetic process via ornithine [GO:0042450]	GO:0003991; GO:0005524; GO:0005737; GO:0042450	K00930;
B7GNN7	-20.629	0.0025649	Blon_2335	Glyco_hyd_65N_2 domain-containing protein	782	alpha-L-fucosidase activity [GO:0004560]	GO:0004560
B7GQG8	-21.138	0.0025649	Blon_0949	Protein RecA (Recombinase A)	418	cytoplasm [GO:0005737]; ATP binding [GO:0005524]; damaged DNA binding [GO:0003684]; DNA-dependent ATPase activity [GO:0008094]; single-stranded DNA binding [GO:0003697]; DNA recombination [GO:0006310]; DNA repair [GO:0006281]; SOS response [GO:0009432]	GO:0003684; GO:0003697; GO:0005524; GO:0005737; GO:0006281; GO:0006310; GO:0008094; GO:0009432	K03553;
B7GP53	-21.318	0.0031642	Blon_0552	7,8-dihydroneopterin aldolase (EC 4.1.2.25)	470	2-amino-4-hydroxy-6-hydroxymethyldihydropteridine diphosphokinase activity [GO:0003848]; dihydroneopterin aldolase activity [GO:0004150]; kinase activity [GO:0016301]; folic acid biosynthetic process [GO:0046656]; tetrahydrofolate biosynthetic process [GO:0046654]	GO:0003848; GO:0004150; GO:0016301; GO:0046654; GO:0046656	K13940;
B7GT84	-21.473	0.0024202	Blon_0178	Phosphoenolpyruvate-protein phosphotransferase (EC 2.7.3.9) (Phosphotransferase system, enzyme I)	549	cytoplasm [GO:0005737]; kinase activity [GO:0016301]; metal ion binding [GO:0046872]; phosphoenolpyruvate-protein phosphotransferase activity [GO:0008965]; phosphoenolpyruvate-dependent sugar phosphotransferase system [GO:0009401]	GO:0005737; GO:0008965; GO:0009401; GO:0016301; GO:0046872	K08483;

## Sheet: TableS6 foldchange ctrl vs cys
Table S6. Differentially expressed proteins identified during complex nitrogen (red) and L-cysteine utilization (blue)
Protein Accession ID	log2(FC)	p.adjusted	Gene names	Protein names	Length	Gene ontology (GO)	Gene ontology IDs	KO
B7GSM5	12.545	0.01642	Blon_0073	Cell division protein CrgA	156	integral component of plasma membrane [GO:0005887]; cell cycle [GO:0007049]; cell division [GO:0051301]	GO:0005887; GO:0007049; GO:0051301
B7GTR8	10.425	0.0086921	Blon_0230	Uncharacterized protein	95
B7GRY8	8.2859	0.071604	Blon_1487	30S ribosomal protein S20	86	ribosome [GO:0005840]; rRNA binding [GO:0019843]; structural constituent of ribosome [GO:0003735]; translation [GO:0006412]	GO:0003735; GO:0005840; GO:0006412; GO:0019843	K02968;
B7GPF4	5.7101	0.026584	Blon_2495	Single-stranded nucleic acid binding R3H domain protein	177	nucleic acid binding [GO:0003676]	GO:0003676	K06346;
B7GR25	5.1803	0.061686	Blon_1165	Major intrinsic protein	322	integral component of membrane [GO:0016021]; channel activity [GO:0015267]	GO:0015267; GO:0016021
B7GT71	4.6631	0.082627	Blon_0165	Aspartate kinase (EC 2.7.2.4)	188
B7GND2	4.6476	0.049419	Blon_2229	50S ribosomal protein L29	83	ribosome [GO:0005840]; structural constituent of ribosome [GO:0003735]; translation [GO:0006412]	GO:0003735; GO:0005840; GO:0006412	K02904;
B7GUQ2	3.7052	0.02902	Blon_2137	FtsX domain-containing protein	455	integral component of membrane [GO:0016021]	GO:0016021	K02004;
B7GSK5	3.5825	0.018287	Blon_0053	Extracellular solute-binding protein, family 5	570	ATP-binding cassette (ABC) transporter complex [GO:0043190]; transmembrane transport [GO:0055085]	GO:0043190; GO:0055085	K02035;
B7GMY1	3.5271	0.061686	Blon_0363	Phosphate-binding protein PstS	377	ATP-binding cassette (ABC) transporter complex [GO:0043190]; phosphate ion binding [GO:0042301]; phosphate ion transmembrane transport [GO:0035435]	GO:0035435; GO:0042301; GO:0043190	K02040;
B7GTZ9	3.3853	0.09592	Blon_0315	Uncharacterized protein	324			K05838;
B7GUQ3	3.19	0.061686	Blon_2138	FtsX domain-containing protein	407	integral component of membrane [GO:0016021]	GO:0016021	K02004;
B7GPN0	3.1618	0.082829	Blon_0653	Isoleucine--tRNA ligase (EC 6.1.1.5) (Isoleucyl-tRNA synthetase) (IleRS)	1103	cytoplasm [GO:0005737]; aminoacyl-tRNA editing activity [GO:0002161]; ATP binding [GO:0005524]; isoleucine-tRNA ligase activity [GO:0004822]; tRNA binding [GO:0000049]; zinc ion binding [GO:0008270]; isoleucyl-tRNA aminoacylation [GO:0006428]	GO:0000049; GO:0002161; GO:0004822; GO:0005524; GO:0005737; GO:0006428; GO:0008270	K01870;
B7GTP9	3.1376	0.082627	Blon_1884	Phenylalanine--tRNA ligase alpha subunit (EC 6.1.1.20) (Phenylalanyl-tRNA synthetase alpha subunit) (PheRS)	355	cytoplasm [GO:0005737]; ATP binding [GO:0005524]; magnesium ion binding [GO:0000287]; phenylalanine-tRNA ligase activity [GO:0004826]; tRNA binding [GO:0000049]; phenylalanyl-tRNA aminoacylation [GO:0006432]	GO:0000049; GO:0000287; GO:0004826; GO:0005524; GO:0005737; GO:0006432	K01889;
B7GQ18	3.0119	0.082627	Blon_0795	Vesicle-fusing ATPase (EC 3.6.4.6)	402	ATP binding [GO:0005524]; hydrolase activity [GO:0016787]	GO:0005524; GO:0016787	K13525;
B7GSG4	3.0091	0.082627	Blon_0006	DNA gyrase subunit B (EC 5.6.2.2)	709	chromosome [GO:0005694]; cytoplasm [GO:0005737]; ATP binding [GO:0005524]; DNA binding [GO:0003677]; DNA topoisomerase type II (double strand cut, ATP-hydrolyzing) activity [GO:0003918]; metal ion binding [GO:0046872]; DNA topological change [GO:0006265]; DNA-dependent DNA replication [GO:0006261]	GO:0003677; GO:0003918; GO:0005524; GO:0005694; GO:0005737; GO:0006261; GO:0006265; GO:0046872	K02470;
B7GQ67	2.9659	0.082627	Blon_0845	D-3-phosphoglycerate dehydrogenase (EC 1.1.1.399) (EC 1.1.1.95)	399	NAD binding [GO:0051287]; phosphoglycerate dehydrogenase activity [GO:0004617]; L-serine biosynthetic process [GO:0006564]	GO:0004617; GO:0006564; GO:0051287	K00058;
B7GSU0	2.8798	0.080372	Blon_1694	Uncharacterized protein	951	integral component of membrane [GO:0016021]; plasma membrane [GO:0005886]	GO:0005886; GO:0016021	K02004;
B7GUP9	2.8776	0.082627	Blon_2134	Dihydroxy-acid dehydratase (DAD) (EC 4.2.1.9)	620	4 iron, 4 sulfur cluster binding [GO:0051539]; dihydroxy-acid dehydratase activity [GO:0004160]; metal ion binding [GO:0046872]; isoleucine biosynthetic process [GO:0009097]; valine biosynthetic process [GO:0009099]	GO:0004160; GO:0009097; GO:0009099; GO:0046872; GO:0051539	K01687;
B7GNC4	2.8721	0.082627	Blon_2221	50S ribosomal protein L18	123	ribosome [GO:0005840]; rRNA binding [GO:0019843]; structural constituent of ribosome [GO:0003735]; translation [GO:0006412]	GO:0003735; GO:0005840; GO:0006412; GO:0019843	K02881;
B7GQM8	2.8065	0.076391	Blon_1012	Leucine--tRNA ligase (EC 6.1.1.4) (Leucyl-tRNA synthetase) (LeuRS)	987	cytoplasm [GO:0005737]; aminoacyl-tRNA editing activity [GO:0002161]; ATP binding [GO:0005524]; leucine-tRNA ligase activity [GO:0004823]; leucyl-tRNA aminoacylation [GO:0006429]	GO:0002161; GO:0004823; GO:0005524; GO:0005737; GO:0006429	K01869;
B7GQ17	2.7701	0.082627	Blon_0794	Hydroxymethylpyrimidine kinase (EC 2.7.1.49) (EC 2.7.4.7) (Hydroxymethylpyrimidine phosphate kinase) (Hydroxymethylpyrimidine/phosphomethylpyrimidine kinase)	272	ATP binding [GO:0005524]; phosphomethylpyrimidine kinase activity [GO:0008972]; thiamine biosynthetic process [GO:0009228]	GO:0005524; GO:0008972; GO:0009228	K00941;
B7GTS4	2.7244	0.062863	Blon_0236	30S ribosomal protein S18	82	ribosome [GO:0005840]; rRNA binding [GO:0019843]; structural constituent of ribosome [GO:0003735]; translation [GO:0006412]	GO:0003735; GO:0005840; GO:0006412; GO:0019843	K02963;
B7GPW0	2.7088	0.071604	Blon_0736	Transcription antitermination protein NusB (Antitermination factor NusB)	187	RNA binding [GO:0003723]; DNA-templated transcription, termination [GO:0006353]; transcription antitermination [GO:0031564]	GO:0003723; GO:0006353; GO:0031564	K03625;
B7GTJ9	2.6721	0.06468	Blon_1833	Ppx/GppA phosphatase	333			K01524;
B7GPD6	2.6358	0.074097	Blon_2477	Ribonucleoside-diphosphate reductase subunit beta (EC 1.17.4.1)	330	ribonucleoside-diphosphate reductase complex [GO:0005971]; metal ion binding [GO:0046872]; ribonucleoside-diphosphate reductase activity, thioredoxin disulfide as acceptor [GO:0004748]; deoxyribonucleotide biosynthetic process [GO:0009263]; DNA replication [GO:0006260]	GO:0004748; GO:0005971; GO:0006260; GO:0009263; GO:0046872	K00526;
B7GQB2	2.5632	0.062822	Blon_0892	Acetyltransf_6 domain-containing protein	331	transferase activity, transferring amino-acyl groups [GO:0016755]; cell wall macromolecule biosynthetic process [GO:0044038]	GO:0016755; GO:0044038
B7GNB5	2.5542	0.082627	Blon_2212	30S ribosomal protein S11	132	ribosome [GO:0005840]; rRNA binding [GO:0019843]; structural constituent of ribosome [GO:0003735]; translation [GO:0006412]	GO:0003735; GO:0005840; GO:0006412; GO:0019843	K02948;
B7GQF2	2.5466	0.057586	Blon_0932	Aconitate hydratase (Aconitase) (EC 4.2.1.3)	899	4 iron, 4 sulfur cluster binding [GO:0051539]; aconitate hydratase activity [GO:0003994]; citrate dehydratase activity [GO:0047780]	GO:0003994; GO:0047780; GO:0051539	K01681;
B7GSX5	2.5002	0.082627	Blon_1730	Phosphate acetyltransferase (EC 2.3.1.8)	570	phosphate acetyltransferase activity [GO:0008959]	GO:0008959	K13788;
B7GPW3	2.4602	0.026584	Blon_0739	Orotidine-5'-phosphate decarboxylase (EC 4.1.1.23)	306	orotidine-5'-phosphate decarboxylase activity [GO:0004590]; 'de novo' pyrimidine nucleobase biosynthetic process [GO:0006207]; 'de novo' UMP biosynthetic process [GO:0044205]	GO:0004590; GO:0006207; GO:0044205	K01591;
B7GTA5	2.3789	0.010462	Blon_0199	Uncharacterized protein	434	integral component of membrane [GO:0016021]; plasma membrane [GO:0005886]	GO:0005886; GO:0016021	K02004;
B7GSL6	2.3506	0.023286	Blon_0064	Tryptophan--tRNA ligase (EC 6.1.1.2)	363	ATP binding [GO:0005524]; tryptophan-tRNA ligase activity [GO:0004830]; tryptophanyl-tRNA aminoacylation [GO:0006436]	GO:0004830; GO:0005524; GO:0006436	K01867;
B7GRP0	2.2991	0.0037976	Blon_1383	SSS sodium solute transporter superfamily	583	integral component of membrane [GO:0016021]; transmembrane transporter activity [GO:0022857]	GO:0016021; GO:0022857	K03307;
B7GT49	2.2801	0.042004	Blon_0143	Heat shock protein DnaJ domain protein	336	unfolded protein binding [GO:0051082]; protein folding [GO:0006457]	GO:0006457; GO:0051082	K03686;
B7GRU3	2.2413	0.010462	Blon_1439	Aminotransferase, class I and II	396	pyridoxal phosphate binding [GO:0030170]; transaminase activity [GO:0008483]; biosynthetic process [GO:0009058]	GO:0008483; GO:0009058; GO:0030170	K11358;
B7GPG2	2.213	0.082627	Blon_0581	ABC transporter related	234	ATP binding [GO:0005524]; ATPase activity [GO:0016887]; branched-chain amino acid transmembrane transporter activity [GO:0015658]	GO:0005524; GO:0015658; GO:0016887	K01996;
B7GQ79	2.1988	0.0037976	Blon_0857	UDP-N-acetylmuramate--L-alanine ligase (EC 6.3.2.8) (UDP-N-acetylmuramoyl-L-alanine synthetase)	512	cytoplasm [GO:0005737]; ATP binding [GO:0005524]; UDP-N-acetylmuramate-L-alanine ligase activity [GO:0008763]; cell cycle [GO:0007049]; cell division [GO:0051301]; cell wall organization [GO:0071555]; peptidoglycan biosynthetic process [GO:0009252]; regulation of cell shape [GO:0008360]	GO:0005524; GO:0005737; GO:0007049; GO:0008360; GO:0008763; GO:0009252; GO:0051301; GO:0071555	K01924;
B7GQS7	2.1947	0.082627	Blon_1065	Anthranilate synthase component 1 (EC 4.1.3.27)	518	anthranilate synthase activity [GO:0004049]; metal ion binding [GO:0046872]; tryptophan biosynthetic process [GO:0000162]	GO:0000162; GO:0004049; GO:0046872	K01657;
B7GS78	2.1866	0.0037976	Blon_1579	Alanine dehydrogenase/PNT domain protein	387			K00324;
B7GRX8	2.1754	0.074097	Blon_1477	Glycogen synthase	416	transferase activity [GO:0016740]; glucan biosynthetic process [GO:0009250]	GO:0009250; GO:0016740	K16148;
B7GPT6	2.1727	0.010462	Blon_0712	Polar amino acid ABC transporter, inner membrane subunit	366	ATP-binding cassette (ABC) transporter complex [GO:0043190]; transmembrane transporter activity [GO:0022857]; nitrogen compound transport [GO:0071705]	GO:0022857; GO:0043190; GO:0071705	K10007;
B7GNP5	2.165	0.082627	Blon_2343	Binding-protein-dependent transport systems inner membrane component	317	integral component of membrane [GO:0016021]; plasma membrane [GO:0005886]; transmembrane transport [GO:0055085]	GO:0005886; GO:0016021; GO:0055085	K17319;
B7GSS0	2.1312	0.086936	Blon_1674	Transcriptional regulator, TetR family	220	DNA binding [GO:0003677]	GO:0003677
B7GNB6	2.121	0.082627	Blon_2213	30S ribosomal protein S13	125	ribosome [GO:0005840]; rRNA binding [GO:0019843]; structural constituent of ribosome [GO:0003735]; tRNA binding [GO:0000049]; translation [GO:0006412]	GO:0000049; GO:0003735; GO:0005840; GO:0006412; GO:0019843	K02952;
B7GQS8	2.1036	0.088953	Blon_1066	Pyrrolidone-carboxylate peptidase (EC 3.4.19.3) (5-oxoprolyl-peptidase) (Pyroglutamyl-peptidase I) (PGP-I) (Pyrase)	215	cytosol [GO:0005829]; cysteine-type peptidase activity [GO:0008234]; pyroglutamyl-peptidase activity [GO:0016920]	GO:0005829; GO:0008234; GO:0016920	K01304;
B7GMY4	2.0784	0.015841	Blon_0366	Phosphate import ATP-binding protein PstB (EC 7.3.2.1) (ABC phosphate transporter) (Phosphate-transporting ATPase)	259	plasma membrane [GO:0005886]; ATP binding [GO:0005524]; ATPase activity [GO:0016887]; ATPase-coupled phosphate ion transmembrane transporter activity [GO:0015415]; inorganic phosphate transmembrane transporter activity [GO:0005315]	GO:0005315; GO:0005524; GO:0005886; GO:0015415; GO:0016887	K02036;
B7GS89	2.0228	0.099319	Blon_1590	SUF system FeS assembly protein, NifU family	184	iron ion binding [GO:0005506]; iron-sulfur cluster binding [GO:0051536]; iron-sulfur cluster assembly [GO:0016226]	GO:0005506; GO:0016226; GO:0051536	K04488;
B7GQ42	2.0193	0.074097	Blon_0819	67 kDa myosin-cross-reactive antigen family protein	625	FAD binding [GO:0071949]; oleate hydratase activity [GO:0050151]; fatty acid metabolic process [GO:0006631]	GO:0006631; GO:0050151; GO:0071949	K10254;
B7GPX1	2.0041	0.082627	Blon_0747	Extracellular solute-binding protein, family 3	300			K02030;
B7GPB7	1.9948	0.080372	Blon_2458	Extracellular solute-binding protein, family 1	429	transmembrane transport [GO:0055085]	GO:0055085	K10117;
B7GNC2	1.9914	0.026584	Blon_2219	50S ribosomal protein L30	61	large ribosomal subunit [GO:0015934]; structural constituent of ribosome [GO:0003735]; translation [GO:0006412]	GO:0003735; GO:0006412; GO:0015934	K02907;
B7GNB4	1.988	0.082188	Blon_2211	DNA-directed RNA polymerase subunit alpha (RNAP subunit alpha) (EC 2.7.7.6) (RNA polymerase subunit alpha) (Transcriptase subunit alpha)	331	DNA binding [GO:0003677]; DNA-directed 5'-3' RNA polymerase activity [GO:0003899]; protein dimerization activity [GO:0046983]; transcription, DNA-templated [GO:0006351]	GO:0003677; GO:0003899; GO:0006351; GO:0046983	K03040;
B7GRT6	1.9267	0.062822	Blon_1431	Uncharacterized protein	358	integral component of membrane [GO:0016021]	GO:0016021
B7GTV1	1.8951	0.082627	Blon_0264	FAD dependent oxidoreductase	537	oxidoreductase activity [GO:0016491]	GO:0016491
B7GNJ6	1.8591	0.082627	Blon_2294	50S ribosomal protein L11	143	ribosome [GO:0005840]; large ribosomal subunit rRNA binding [GO:0070180]; structural constituent of ribosome [GO:0003735]; translation [GO:0006412]	GO:0003735; GO:0005840; GO:0006412; GO:0070180	K02867;
B7GQC3	1.8503	0.082627	Blon_0903	50S ribosomal protein L35	64	ribosome [GO:0005840]; structural constituent of ribosome [GO:0003735]; translation [GO:0006412]	GO:0003735; GO:0005840; GO:0006412	K02916;
B7GSL7	1.6587	0.082627	Blon_0065	Uncharacterized protein	128
B7GNE7	1.6082	0.028692	Blon_2244	30S ribosomal protein S9	163	ribosome [GO:0005840]; structural constituent of ribosome [GO:0003735]; translation [GO:0006412]	GO:0003735; GO:0005840; GO:0006412	K02996;
B7GNN8	1.5857	0.082627	Blon_2336	Alpha-1,3/4-fucosidase, putative	478	alpha-L-fucosidase activity [GO:0004560]; carbohydrate metabolic process [GO:0005975]	GO:0004560; GO:0005975	K01206;
B7GNA3	1.4782	0.055195	Blon_2198	Translation initiation factor IF-2	986	cytoplasm [GO:0005737]; GTP binding [GO:0005525]; GTPase activity [GO:0003924]; translation initiation factor activity [GO:0003743]	GO:0003743; GO:0003924; GO:0005525; GO:0005737	K02519;
B7GPS9	1.4461	0.088953	Blon_0705	Histidine--tRNA ligase (EC 6.1.1.21) (Histidyl-tRNA synthetase) (HisRS)	466	cytoplasm [GO:0005737]; ATP binding [GO:0005524]; histidine-tRNA ligase activity [GO:0004821]; histidyl-tRNA aminoacylation [GO:0006427]	GO:0004821; GO:0005524; GO:0005737; GO:0006427	K01892;
B7GPF1	1.3453	0.082627	Blon_2492	ParB-like partition protein	453	DNA binding [GO:0003677]	GO:0003677	K03497;
B7GNP4	1.3325	0.052832	Blon_2342	Binding-protein-dependent transport systems inner membrane component	320	integral component of membrane [GO:0016021]; plasma membrane [GO:0005886]; transmembrane transport [GO:0055085]	GO:0005886; GO:0016021; GO:0055085	K17320;
B7GSV3	1.004	0.073991	Blon_1707	ATP-dependent Clp protease proteolytic subunit (EC 3.4.21.92) (Endopeptidase Clp)	233	cytoplasm [GO:0005737]; serine-type endopeptidase activity [GO:0004252]	GO:0004252; GO:0005737	K01358;
B7GUH2	1.0486	0.082627	Blon_2054	UPF0210 protein Blon_2054/BLIJ_2131	454			K09157;
B7GS73	-1.05	0.079138	Blon_1574	Branched-chain-amino-acid transaminase (EC 2.6.1.42)	375	L-isoleucine transaminase activity [GO:0052656]; L-leucine transaminase activity [GO:0052654]; L-valine transaminase activity [GO:0052655]; branched-chain amino acid metabolic process [GO:0009081]	GO:0009081; GO:0052654; GO:0052655; GO:0052656	K00826;
B7GP49	-1.0582	0.023286	Blon_0548	Hypoxanthine phosphoribosyltransferase (EC 2.4.2.8)	187	cytoplasm [GO:0005737]; guanine phosphoribosyltransferase activity [GO:0052657]; hypoxanthine phosphoribosyltransferase activity [GO:0004422]; metal ion binding [GO:0046872]; nucleotide binding [GO:0000166]; IMP salvage [GO:0032264]; purine ribonucleoside salvage [GO:0006166]	GO:0000166; GO:0004422; GO:0005737; GO:0006166; GO:0032264; GO:0046872; GO:0052657	K00760;
B7GPQ5	-1.1137	0.082627	Blon_0681	Adenylosuccinate lyase (EC 4.3.2.2)	478	(S)-2-(5-amino-1-(5-phospho-D-ribosyl)imidazole-4-carboxamido)succinate AMP-lyase (fumarate-forming) activity [GO:0070626]; N6-(1,2-dicarboxyethyl)AMP AMP-lyase (fumarate-forming) activity [GO:0004018]; IMP biosynthetic process [GO:0006188]	GO:0004018; GO:0006188; GO:0070626	K01756;
B7GT07	-1.1766	0.074097	Blon_1762	Two component transcriptional regulator, winged helix family	240	DNA binding [GO:0003677]; phosphorelay signal transduction system [GO:0000160]; regulation of transcription, DNA-templated [GO:0006355]	GO:0000160; GO:0003677; GO:0006355
B7GNS2	-1.1994	0.018287	Blon_2372	Chaperone protein ClpB	890	cytoplasm [GO:0005737]; ATP binding [GO:0005524]; protein metabolic process [GO:0019538]; protein refolding [GO:0042026]; response to heat [GO:0009408]	GO:0005524; GO:0005737; GO:0009408; GO:0019538; GO:0042026	K03695;
B7GQR4	-1.2415	0.062863	Blon_1052	IMP dehydrogenase family protein	374	oxidoreductase activity [GO:0016491]	GO:0016491	K00088;
B7GPH5	-1.4822	0.082627	Blon_0595	2,3,4,5-tetrahydropyridine-2,6-dicarboxylate N-succinyltransferase (EC 2.3.1.117) (Tetrahydrodipicolinate N-succinyltransferase) (THDP succinyltransferase) (THP succinyltransferase) (Tetrahydropicolinate succinylase)	339	cytoplasm [GO:0005737]; 2,3,4,5-tetrahydropyridine-2,6-dicarboxylate N-succinyltransferase activity [GO:0008666]; magnesium ion binding [GO:0000287]; diaminopimelate biosynthetic process [GO:0019877]; lysine biosynthetic process via diaminopimelate [GO:0009089]	GO:0000287; GO:0005737; GO:0008666; GO:0009089; GO:0019877	K00674;
B7GP65	-1.5857	0.082816	Blon_0565	Glucokinase (EC 2.7.1.2) (Glucose kinase)	316	cytoplasm [GO:0005737]; glucokinase activity [GO:0004340]; glycolytic process [GO:0006096]	GO:0004340; GO:0005737; GO:0006096	K00845;
B7GP56	-1.7378	0.086844	Blon_0555	ABC transporter related	559	ATP binding [GO:0005524]; ATPase activity [GO:0016887]; negative regulation of translational elongation [GO:0045900]	GO:0005524; GO:0016887; GO:0045900
B7GTC9	-1.9546	0.049419	Blon_0223	Ammonium transporter	431	integral component of membrane [GO:0016021]; ammonium transmembrane transporter activity [GO:0008519]	GO:0008519; GO:0016021	K03320;
B7GP79	-2.2725	0.082627	Blon_2420	Oligopeptide/dipeptide ABC transporter, ATPase subunit	712	ATP binding [GO:0005524]; ATPase activity [GO:0016887]; peptide transport [GO:0015833]	GO:0005524; GO:0015833; GO:0016887	K02031;K02032;
B7GTQ4	-2.3368	0.082627	Blon_1889	Peptidase M20	455	hydrolase activity [GO:0016787]	GO:0016787	K23980;
B7GNM0	-2.3477	0.050351	Blon_2318	Arginine--tRNA ligase (EC 6.1.1.19) (Arginyl-tRNA synthetase) (ArgRS)	620	cytoplasm [GO:0005737]; arginine-tRNA ligase activity [GO:0004814]; ATP binding [GO:0005524]; arginyl-tRNA aminoacylation [GO:0006420]	GO:0004814; GO:0005524; GO:0005737; GO:0006420	K01887;
B7GT88	-2.3537	0.095388	Blon_0182	Uncharacterized protein	115
B7GUI8	-2.5178	0.071604	Blon_2070	3-isopropylmalate dehydrogenase (EC 1.1.1.85) (3-IPM-DH) (Beta-IPM dehydrogenase) (IMDH)	343	cytoplasm [GO:0005737]; 3-isopropylmalate dehydrogenase activity [GO:0003862]; metal ion binding [GO:0046872]; leucine biosynthetic process [GO:0009098]	GO:0003862; GO:0005737; GO:0009098; GO:0046872	K00052;
B7GTL3	-2.5409	0.042085	Blon_1847	Serine hydroxymethyltransferase (SHMT) (Serine methylase) (EC 2.1.2.1)	435	cytoplasm [GO:0005737]; glycine hydroxymethyltransferase activity [GO:0004372]; pyridoxal phosphate binding [GO:0030170]; glycine biosynthetic process from serine [GO:0019264]; tetrahydrofolate interconversion [GO:0035999]	GO:0004372; GO:0005737; GO:0019264; GO:0030170; GO:0035999	K00600;
B7GUD3	-2.6526	0.01397	Blon_2012	Extracellular solute-binding protein, family 5	554	ATP-binding cassette (ABC) transporter complex [GO:0043190]; transmembrane transport [GO:0055085]	GO:0043190; GO:0055085	K02035;
B7GPH4	-2.7414	0.049791	Blon_0594	Citrate synthase	430	transferase activity, transferring acyl groups, acyl groups converted into alkyl on transfer [GO:0046912]	GO:0046912	K01647;
B7GNI8	-2.7659	0.082627	Blon_2286	Carbamoyl-phosphate synthase L chain, ATP-binding	629	ATP binding [GO:0005524]; metal ion binding [GO:0046872]	GO:0005524; GO:0046872	K11263;
B7GSN5	-2.9439	0.062863	Blon_0083	FHA domain containing protein	233
B7GQR3	-3.9167	0.082627	Blon_1051	Isocitrate dehydrogenase [NADP] (EC 1.1.1.42)	406	isocitrate dehydrogenase (NADP+) activity [GO:0004450]; magnesium ion binding [GO:0000287]; NAD binding [GO:0051287]; isocitrate metabolic process [GO:0006102]; tricarboxylic acid cycle [GO:0006099]	GO:0000287; GO:0004450; GO:0006099; GO:0006102; GO:0051287	K00031;
B7GTC8	-3.9314	0.023941	Blon_0222	Signal recognition particle receptor FtsY (SRP receptor)	420	cytoplasm [GO:0005737]; integral component of membrane [GO:0016021]; intrinsic component of plasma membrane [GO:0031226]; GTP binding [GO:0005525]; GTPase activity [GO:0003924]; SRP-dependent cotranslational protein targeting to membrane [GO:0006614]	GO:0003924; GO:0005525; GO:0005737; GO:0006614; GO:0016021; GO:0031226	K03110;
B7GST6	-3.9664	0.093786	Blon_1690	Pyrroline-5-carboxylate reductase (P5C reductase) (P5CR) (EC 1.5.1.2) (PCA reductase)	273	cytoplasm [GO:0005737]; pyrroline-5-carboxylate reductase activity [GO:0004735]; L-proline biosynthetic process [GO:0055129]	GO:0004735; GO:0005737; GO:0055129	K00286;
B7GQV7	-4.0039	0.082627	Blon_1097	Heat-inducible transcription repressor HrcA	372	DNA binding [GO:0003677]; negative regulation of transcription, DNA-templated [GO:0045892]	GO:0003677; GO:0045892	K03705;
B7GTP3	-4.4166	0.079717	Blon_1878	Acetylornithine aminotransferase (ACOAT) (EC 2.6.1.11)	431	cytoplasm [GO:0005737]; N2-acetyl-L-ornithine:2-oxoglutarate 5-aminotransferase activity [GO:0003992]; pyridoxal phosphate binding [GO:0030170]; arginine biosynthetic process [GO:0006526]	GO:0003992; GO:0005737; GO:0006526; GO:0030170	K00821;
B7GTD0	-4.6237	0.023286	Blon_0224	Nitrogen regulatory protein P-II	112	enzyme regulator activity [GO:0030234]; regulation of nitrogen utilization [GO:0006808]	GO:0006808; GO:0030234	K04751;
B7GT17	-4.7323	0.088953	Blon_0111	Urease subunit alpha (EC 3.5.1.5) (Urea amidohydrolase subunit alpha)	573	cytoplasm [GO:0005737]; nickel cation binding [GO:0016151]; urease activity [GO:0009039]; urea catabolic process [GO:0043419]	GO:0005737; GO:0009039; GO:0016151; GO:0043419	K01428;
B7GNB1	-5.7681	0.082627	Blon_2208	Uncharacterized protein	726
B7GSQ8	-9.7013	0.049811	Blon_0107	ABC transporter related	270	ATP binding [GO:0005524]; ATPase activity [GO:0016887]	GO:0005524; GO:0016887	K11962;

## Sheet: Table S7 N15 cys
Table S7. Proteins identified during 15N labeled L-cysteine utilization by MS-based proteomics
Entry	Protein names	Gene name	Length	Gene ontology (biological process)	Gene ontology (cellular component)	Gene ontology (molecular function)	Gene ontology (GO)	Gene ontology IDs	Pathway	KEGG	KO
B7GNB3	50S ribosomal protein L17	Blon_2210	173	ribosome [GO:0005840]; structural constituent of ribosome [GO:0003735]; translation [GO:0006412]	ribosome [GO:0005840]	translation [GO:0006412]	structural constituent of ribosome [GO:0003735]	GO:0003735; GO:0005840; GO:0006412		bln:Blon_2210;blon:BLIJ_2283;	K02879;
B7GNB5	30S ribosomal protein S11	Blon_2212	132	ribosome [GO:0005840]; rRNA binding [GO:0019843]; structural constituent of ribosome [GO:0003735]; translation [GO:0006412]	ribosome [GO:0005840]	translation [GO:0006412]	rRNA binding [GO:0019843]; structural constituent of ribosome [GO:0003735]	GO:0003735; GO:0005840; GO:0006412; GO:0019843		bln:Blon_2212;blon:BLIJ_2285;	K02948;
B7GNB6	30S ribosomal protein S13	Blon_2213	125	ribosome [GO:0005840]; rRNA binding [GO:0019843]; structural constituent of ribosome [GO:0003735]; tRNA binding [GO:0000049]; translation [GO:0006412]	ribosome [GO:0005840]	translation [GO:0006412]	rRNA binding [GO:0019843]; structural constituent of ribosome [GO:0003735]; tRNA binding [GO:0000049]	GO:0000049; GO:0003735; GO:0005840; GO:0006412; GO:0019843		bln:Blon_2213;blon:BLIJ_2286;	K02952;
B7GNC1	50S ribosomal protein L15	Blon_2218	150	large ribosomal subunit [GO:0015934]; rRNA binding [GO:0019843]; structural constituent of ribosome [GO:0003735]; translation [GO:0006412]	large ribosomal subunit [GO:0015934]	translation [GO:0006412]	rRNA binding [GO:0019843]; structural constituent of ribosome [GO:0003735]	GO:0003735; GO:0006412; GO:0015934; GO:0019843		bln:Blon_2218;blon:BLIJ_2291;	K02876;
B7GNC3	30S ribosomal protein S5	Blon_2220	243	small ribosomal subunit [GO:0015935]; rRNA binding [GO:0019843]; structural constituent of ribosome [GO:0003735]; translation [GO:0006412]	small ribosomal subunit [GO:0015935]	translation [GO:0006412]	rRNA binding [GO:0019843]; structural constituent of ribosome [GO:0003735]	GO:0003735; GO:0006412; GO:0015935; GO:0019843		bln:Blon_2220;blon:BLIJ_2293;	K02988;
B7GNC4	50S ribosomal protein L18	Blon_2221	123	ribosome [GO:0005840]; rRNA binding [GO:0019843]; structural constituent of ribosome [GO:0003735]; translation [GO:0006412]	ribosome [GO:0005840]	translation [GO:0006412]	rRNA binding [GO:0019843]; structural constituent of ribosome [GO:0003735]	GO:0003735; GO:0005840; GO:0006412; GO:0019843		bln:Blon_2221;blon:BLIJ_2294;	K02881;
B7GNC6	30S ribosomal protein S8	Blon_2223	132	ribosome [GO:0005840]; rRNA binding [GO:0019843]; structural constituent of ribosome [GO:0003735]; translation [GO:0006412]	ribosome [GO:0005840]	translation [GO:0006412]	rRNA binding [GO:0019843]; structural constituent of ribosome [GO:0003735]	GO:0003735; GO:0005840; GO:0006412; GO:0019843		bln:Blon_2223;blon:BLIJ_2296;	K02994;
B7GND4	30S ribosomal protein S3	Blon_2231	267	ribosome [GO:0005840]; mRNA binding [GO:0003729]; rRNA binding [GO:0019843]; structural constituent of ribosome [GO:0003735]; translation [GO:0006412]	ribosome [GO:0005840]	translation [GO:0006412]	mRNA binding [GO:0003729]; rRNA binding [GO:0019843]; structural constituent of ribosome [GO:0003735]	GO:0003729; GO:0003735; GO:0005840; GO:0006412; GO:0019843		bln:Blon_2231;blon:BLIJ_2304;	K02982;
B7GND5	50S ribosomal protein L22	Blon_2232	119	large ribosomal subunit [GO:0015934]; rRNA binding [GO:0019843]; structural constituent of ribosome [GO:0003735]; translation [GO:0006412]	large ribosomal subunit [GO:0015934]	translation [GO:0006412]	rRNA binding [GO:0019843]; structural constituent of ribosome [GO:0003735]	GO:0003735; GO:0006412; GO:0015934; GO:0019843		bln:Blon_2232;blon:BLIJ_2305;	K02890;
B7GND7	50S ribosomal protein L2	Blon_2234	276	large ribosomal subunit [GO:0015934]; rRNA binding [GO:0019843]; structural constituent of ribosome [GO:0003735]; transferase activity [GO:0016740]; translation [GO:0006412]	large ribosomal subunit [GO:0015934]	translation [GO:0006412]	rRNA binding [GO:0019843]; structural constituent of ribosome [GO:0003735]; transferase activity [GO:0016740]	GO:0003735; GO:0006412; GO:0015934; GO:0016740; GO:0019843		bln:Blon_2234;blon:BLIJ_2307;	K02886;
B7GND8	50S ribosomal protein L23	Blon_2235	98	ribosome [GO:0005840]; rRNA binding [GO:0019843]; structural constituent of ribosome [GO:0003735]; translation [GO:0006412]	ribosome [GO:0005840]	translation [GO:0006412]	rRNA binding [GO:0019843]; structural constituent of ribosome [GO:0003735]	GO:0003735; GO:0005840; GO:0006412; GO:0019843		bln:Blon_2235;blon:BLIJ_2308;	K02892;
B7GND9	50S ribosomal protein L4	Blon_2236	218	ribosome [GO:0005840]; rRNA binding [GO:0019843]; structural constituent of ribosome [GO:0003735]; translation [GO:0006412]	ribosome [GO:0005840]	translation [GO:0006412]	rRNA binding [GO:0019843]; structural constituent of ribosome [GO:0003735]	GO:0003735; GO:0005840; GO:0006412; GO:0019843		bln:Blon_2236;blon:BLIJ_2309;	K02926;
B7GNE0	50S ribosomal protein L3	Blon_2237	213	ribosome [GO:0005840]; rRNA binding [GO:0019843]; structural constituent of ribosome [GO:0003735]; translation [GO:0006412]	ribosome [GO:0005840]	translation [GO:0006412]	rRNA binding [GO:0019843]; structural constituent of ribosome [GO:0003735]	GO:0003735; GO:0005840; GO:0006412; GO:0019843		bln:Blon_2237;blon:BLIJ_2310;	K02906;
B7GNE1	30S ribosomal protein S10	Blon_2238	102	ribosome [GO:0005840]; structural constituent of ribosome [GO:0003735]; tRNA binding [GO:0000049]; translation [GO:0006412]	ribosome [GO:0005840]	translation [GO:0006412]	structural constituent of ribosome [GO:0003735]; tRNA binding [GO:0000049]	GO:0000049; GO:0003735; GO:0005840; GO:0006412		bln:Blon_2238;blon:BLIJ_2311;	K02946;
B7GNE7	30S ribosomal protein S9	Blon_2244	163	ribosome [GO:0005840]; structural constituent of ribosome [GO:0003735]; translation [GO:0006412]	ribosome [GO:0005840]	translation [GO:0006412]	structural constituent of ribosome [GO:0003735]	GO:0003735; GO:0005840; GO:0006412		bln:Blon_2244;blon:BLIJ_2316;	K02996;
B7GNG8	50S ribosomal protein L7/L12	Blon_2266	126	ribosome [GO:0005840]; structural constituent of ribosome [GO:0003735]; translation [GO:0006412]	ribosome [GO:0005840]	translation [GO:0006412]	structural constituent of ribosome [GO:0003735]	GO:0003735; GO:0005840; GO:0006412		bln:Blon_2266;blon:BLIJ_2338;	K02935;
B7GNG9	50S ribosomal protein L10	Blon_2267	173	large ribosomal subunit [GO:0015934]; large ribosomal subunit rRNA binding [GO:0070180]; structural constituent of ribosome [GO:0003735]; ribosome biogenesis [GO:0042254]; translation [GO:0006412]	large ribosomal subunit [GO:0015934]	ribosome biogenesis [GO:0042254]; translation [GO:0006412]	large ribosomal subunit rRNA binding [GO:0070180]; structural constituent of ribosome [GO:0003735]	GO:0003735; GO:0006412; GO:0015934; GO:0042254; GO:0070180		bln:Blon_2267;blon:BLIJ_2339;	K02864;
B7GNH2	Polyribonucleotide nucleotidyltransferase (EC 2.7.7.8) (Polynucleotide phosphorylase) (PNPase)	Blon_2270	914	cytoplasm [GO:0005737]; magnesium ion binding [GO:0000287]; polyribonucleotide nucleotidyltransferase activity [GO:0004654]; RNA binding [GO:0003723]; mRNA catabolic process [GO:0006402]; RNA processing [GO:0006396]	cytoplasm [GO:0005737]	mRNA catabolic process [GO:0006402]; RNA processing [GO:0006396]	magnesium ion binding [GO:0000287]; polyribonucleotide nucleotidyltransferase activity [GO:0004654]; RNA binding [GO:0003723]	GO:0000287; GO:0003723; GO:0004654; GO:0005737; GO:0006396; GO:0006402		bln:Blon_2270;blon:BLIJ_2342;	K00962;
B7GNJ5	50S ribosomal protein L1	Blon_2293	230	large ribosomal subunit [GO:0015934]; rRNA binding [GO:0019843]; structural constituent of ribosome [GO:0003735]; tRNA binding [GO:0000049]; regulation of translation [GO:0006417]; translation [GO:0006412]	large ribosomal subunit [GO:0015934]	regulation of translation [GO:0006417]; translation [GO:0006412]	rRNA binding [GO:0019843]; structural constituent of ribosome [GO:0003735]; tRNA binding [GO:0000049]	GO:0000049; GO:0003735; GO:0006412; GO:0006417; GO:0015934; GO:0019843		bln:Blon_2293;blon:BLIJ_2367;	K02863;
B7GPR8	60 kDa chaperonin (GroEL protein) (Protein Cpn60)	Blon_0694	541	cytoplasm [GO:0005737]; ATP binding [GO:0005524]; unfolded protein binding [GO:0051082]; protein refolding [GO:0042026]	cytoplasm [GO:0005737]	protein refolding [GO:0042026]	ATP binding [GO:0005524]; unfolded protein binding [GO:0051082]	GO:0005524; GO:0005737; GO:0042026; GO:0051082		bln:Blon_0694;blon:BLIJ_0707;	K04077;
B7GPT0	Aspartate--tRNA(Asp/Asn) ligase (EC 6.1.1.23) (Aspartyl-tRNA synthetase) (AspRS) (Non-discriminating aspartyl-tRNA synthetase) (ND-AspRS)	Blon_0706	599	cytoplasm [GO:0005737]; aspartate-tRNA ligase activity [GO:0004815]; aspartate-tRNA(Asn) ligase activity [GO:0050560]; ATP binding [GO:0005524]; nucleic acid binding [GO:0003676]; aspartyl-tRNA aminoacylation [GO:0006422]	cytoplasm [GO:0005737]	aspartyl-tRNA aminoacylation [GO:0006422]	aspartate-tRNA(Asn) ligase activity [GO:0050560]; aspartate-tRNA ligase activity [GO:0004815]; ATP binding [GO:0005524]; nucleic acid binding [GO:0003676]	GO:0003676; GO:0004815; GO:0005524; GO:0005737; GO:0006422; GO:0050560		bln:Blon_0706;blon:BLIJ_0719;	K01876;
B7GQH1	Protein translocase subunit SecA	Blon_0952	964	cytoplasm [GO:0005737]; plasma membrane [GO:0005886]; ATP binding [GO:0005524]; metal ion binding [GO:0046872]; intracellular protein transmembrane transport [GO:0065002]; protein import [GO:0017038]; protein targeting [GO:0006605]	cytoplasm [GO:0005737]; plasma membrane [GO:0005886]	intracellular protein transmembrane transport [GO:0065002]; protein import [GO:0017038]; protein targeting [GO:0006605]	ATP binding [GO:0005524]; metal ion binding [GO:0046872]	GO:0005524; GO:0005737; GO:0005886; GO:0006605; GO:0017038; GO:0046872; GO:0065002		bln:Blon_0952;blon:BLIJ_0969;	K03070;
B7GQR8	30S ribosomal protein S2	Blon_1056	281	small ribosomal subunit [GO:0015935]; structural constituent of ribosome [GO:0003735]; translation [GO:0006412]	small ribosomal subunit [GO:0015935]	translation [GO:0006412]	structural constituent of ribosome [GO:0003735]	GO:0003735; GO:0006412; GO:0015935		bln:Blon_1056;blon:BLIJ_1080;	K02967;
B7GQR9	Elongation factor Ts (EF-Ts)	Blon_1057	283	cytoplasm [GO:0005737]; translation elongation factor activity [GO:0003746]	cytoplasm [GO:0005737]		translation elongation factor activity [GO:0003746]	GO:0003746; GO:0005737		bln:Blon_1057;blon:BLIJ_1081;	K02357;
B7GQU7	Phosphoglycerate kinase (EC 2.7.2.3)	Blon_1087	401	cytoplasm [GO:0005737]; ATP binding [GO:0005524]; phosphoglycerate kinase activity [GO:0004618]; glycolytic process [GO:0006096]	cytoplasm [GO:0005737]	glycolytic process [GO:0006096]	ATP binding [GO:0005524]; phosphoglycerate kinase activity [GO:0004618]	GO:0004618; GO:0005524; GO:0005737; GO:0006096	PATHWAY: Carbohydrate degradation; glycolysis; pyruvate from D-glyceraldehyde 3-phosphate: step 2/5. {ECO:0000255|HAMAP-Rule:MF_00145}.	bln:Blon_1087;blon:BLIJ_1111;	K00927;
B7GR13	Threonine--tRNA ligase (EC 6.1.1.3) (Threonyl-tRNA synthetase) (ThrRS)	Blon_1153	677	cytoplasm [GO:0005737]; ATP binding [GO:0005524]; metal ion binding [GO:0046872]; threonine-tRNA ligase activity [GO:0004829]; tRNA binding [GO:0000049]; threonyl-tRNA aminoacylation [GO:0006435]	cytoplasm [GO:0005737]	threonyl-tRNA aminoacylation [GO:0006435]	ATP binding [GO:0005524]; metal ion binding [GO:0046872]; threonine-tRNA ligase activity [GO:0004829]; tRNA binding [GO:0000049]	GO:0000049; GO:0004829; GO:0005524; GO:0005737; GO:0006435; GO:0046872		bln:Blon_1153;blon:BLIJ_1180;	K01868;
B7GR15	Probable transcriptional regulatory protein Blon_1155/BLIJ_1182	Blon_1155	251	cytoplasm [GO:0005737]; DNA binding [GO:0003677]; regulation of transcription, DNA-templated [GO:0006355]	cytoplasm [GO:0005737]	regulation of transcription, DNA-templated [GO:0006355]	DNA binding [GO:0003677]	GO:0003677; GO:0005737; GO:0006355		bln:Blon_1155;blon:BLIJ_1182;
B7GR20	Adenine phosphoribosyltransferase (APRT) (EC 2.4.2.7)	Blon_1160	193	cytoplasm [GO:0005737]; adenine phosphoribosyltransferase activity [GO:0003999]; adenine salvage [GO:0006168]; AMP salvage [GO:0044209]; purine ribonucleoside salvage [GO:0006166]	cytoplasm [GO:0005737]	adenine salvage [GO:0006168]; AMP salvage [GO:0044209]; purine ribonucleoside salvage [GO:0006166]	adenine phosphoribosyltransferase activity [GO:0003999]	GO:0003999; GO:0005737; GO:0006166; GO:0006168; GO:0044209	PATHWAY: Purine metabolism; AMP biosynthesis via salvage pathway; AMP from adenine: step 1/1. {ECO:0000255|HAMAP-Rule:MF_00004}.	bln:Blon_1160;blon:BLIJ_1187;	K00759;
B7GRV8	5-methyltetrahydropteroyltriglutamate--homocysteine methyltransferase (EC 2.1.1.14) (Cobalamin-independent methionine synthase) (Methionine synthase, vitamin-B12 independent isozyme)	Blon_1455	767	5-methyltetrahydropteroyltriglutamate-homocysteine S-methyltransferase activity [GO:0003871]; zinc ion binding [GO:0008270]; methionine biosynthetic process [GO:0009086]; methylation [GO:0032259]		methionine biosynthetic process [GO:0009086]; methylation [GO:0032259]	5-methyltetrahydropteroyltriglutamate-homocysteine S-methyltransferase activity [GO:0003871]; zinc ion binding [GO:0008270]	GO:0003871; GO:0008270; GO:0009086; GO:0032259	PATHWAY: Amino-acid biosynthesis; L-methionine biosynthesis via de novo pathway; L-methionine from L-homocysteine (MetE route): step 1/1. {ECO:0000255|HAMAP-Rule:MF_00172}.	bln:Blon_1455;blon:BLIJ_1501;	K00549;
B7GRY8	30S ribosomal protein S20	Blon_1487	86	ribosome [GO:0005840]; rRNA binding [GO:0019843]; structural constituent of ribosome [GO:0003735]; translation [GO:0006412]	ribosome [GO:0005840]	translation [GO:0006412]	rRNA binding [GO:0019843]; structural constituent of ribosome [GO:0003735]	GO:0003735; GO:0005840; GO:0006412; GO:0019843		bln:Blon_1487;blon:BLIJ_1538;	K02968;
B7GS74	50S ribosomal protein L25 (General stress protein CTC)	Blon_1575	207	ribosome [GO:0005840]; 5S rRNA binding [GO:0008097]; structural constituent of ribosome [GO:0003735]; translation [GO:0006412]	ribosome [GO:0005840]	translation [GO:0006412]	5S rRNA binding [GO:0008097]; structural constituent of ribosome [GO:0003735]	GO:0003735; GO:0005840; GO:0006412; GO:0008097		bln:Blon_1575;blon:BLIJ_1630;	K02897;
B7GSB1	30S ribosomal protein S4	Blon_1612	208	small ribosomal subunit [GO:0015935]; rRNA binding [GO:0019843]; structural constituent of ribosome [GO:0003735]; translation [GO:0006412]	small ribosomal subunit [GO:0015935]	translation [GO:0006412]	rRNA binding [GO:0019843]; structural constituent of ribosome [GO:0003735]	GO:0003735; GO:0006412; GO:0015935; GO:0019843		bln:Blon_1612;blon:BLIJ_1667;	K02986;
B7GSV7	Trigger factor (TF) (EC 5.2.1.8) (PPIase)	Blon_1711	459	cytoplasm [GO:0005737]; peptidyl-prolyl cis-trans isomerase activity [GO:0003755]; cell cycle [GO:0007049]; cell division [GO:0051301]; protein folding [GO:0006457]; protein transport [GO:0015031]	cytoplasm [GO:0005737]	cell cycle [GO:0007049]; cell division [GO:0051301]; protein folding [GO:0006457]; protein transport [GO:0015031]	peptidyl-prolyl cis-trans isomerase activity [GO:0003755]	GO:0003755; GO:0005737; GO:0006457; GO:0007049; GO:0015031; GO:0051301		bln:Blon_1711;blon:BLIJ_1771;	K03545;
B7GT29	Adenylosuccinate synthetase (AMPSase) (AdSS) (EC 6.3.4.4) (IMP--aspartate ligase)	Blon_0123	428	cytoplasm [GO:0005737]; adenylosuccinate synthase activity [GO:0004019]; GTP binding [GO:0005525]; magnesium ion binding [GO:0000287]; 'de novo' AMP biosynthetic process [GO:0044208]	cytoplasm [GO:0005737]	'de novo' AMP biosynthetic process [GO:0044208]	adenylosuccinate synthase activity [GO:0004019]; GTP binding [GO:0005525]; magnesium ion binding [GO:0000287]	GO:0000287; GO:0004019; GO:0005525; GO:0005737; GO:0044208	PATHWAY: Purine metabolism; AMP biosynthesis via de novo pathway; AMP from IMP: step 1/2. {ECO:0000255|HAMAP-Rule:MF_00011}.	bln:Blon_0123;blon:BLIJ_0124;	K01939;
B7GT47	Chaperone protein DnaK (HSP70) (Heat shock 70 kDa protein) (Heat shock protein 70)	Blon_0141	631	cell wall [GO:0005618]; ATP binding [GO:0005524]; protease binding [GO:0002020]; unfolded protein binding [GO:0051082]; protein folding [GO:0006457]	cell wall [GO:0005618]	protein folding [GO:0006457]	ATP binding [GO:0005524]; protease binding [GO:0002020]; unfolded protein binding [GO:0051082]	GO:0002020; GO:0005524; GO:0005618; GO:0006457; GO:0051082		bln:Blon_0141;blon:BLIJ_0145;	K04043;
B7GTK2	Enolase (EC 4.2.1.11) (2-phospho-D-glycerate hydro-lyase) (2-phosphoglycerate dehydratase)	Blon_1836	432	cell surface [GO:0009986]; cell wall [GO:0005618]; extracellular region [GO:0005576]; phosphopyruvate hydratase complex [GO:0000015]; magnesium ion binding [GO:0000287]; phosphopyruvate hydratase activity [GO:0004634]; protease binding [GO:0002020]; glycolytic process [GO:0006096]	cell surface [GO:0009986]; cell wall [GO:0005618]; extracellular region [GO:0005576]; phosphopyruvate hydratase complex [GO:0000015]	glycolytic process [GO:0006096]	magnesium ion binding [GO:0000287]; phosphopyruvate hydratase activity [GO:0004634]; protease binding [GO:0002020]	GO:0000015; GO:0000287; GO:0002020; GO:0004634; GO:0005576; GO:0005618; GO:0006096; GO:0009986	PATHWAY: Carbohydrate degradation; glycolysis; pyruvate from D-glyceraldehyde 3-phosphate: step 4/5. {ECO:0000255|HAMAP-Rule:MF_00318}.	bln:Blon_1836;blon:BLIJ_1901;	K01689;
B7GTS5	50S ribosomal protein L9	Blon_0237	148	ribosome [GO:0005840]; rRNA binding [GO:0019843]; structural constituent of ribosome [GO:0003735]; translation [GO:0006412]	ribosome [GO:0005840]	translation [GO:0006412]	rRNA binding [GO:0019843]; structural constituent of ribosome [GO:0003735]	GO:0003735; GO:0005840; GO:0006412; GO:0019843		bln:Blon_0237;blon:BLIJ_0243;	K02939;
B7GTU6	Glutamyl-tRNA(Gln) amidotransferase subunit A (Glu-ADT subunit A) (EC 6.3.5.7)	Blon_0259	513	glutamyl-tRNA(Gln) amidotransferase complex [GO:0030956]; ATP binding [GO:0005524]; glutaminyl-tRNA synthase (glutamine-hydrolyzing) activity [GO:0050567]; hydrolase activity [GO:0016787]; translation [GO:0006412]	glutamyl-tRNA(Gln) amidotransferase complex [GO:0030956]	translation [GO:0006412]	ATP binding [GO:0005524]; glutaminyl-tRNA synthase (glutamine-hydrolyzing) activity [GO:0050567]; hydrolase activity [GO:0016787]	GO:0005524; GO:0006412; GO:0016787; GO:0030956; GO:0050567		bln:Blon_0259;blon:BLIJ_0263;	K02433;
B7GTU7	Aspartyl/glutamyl-tRNA(Asn/Gln) amidotransferase subunit B (Asp/Glu-ADT subunit B) (EC 6.3.5.-)	Blon_0260	499	ATP binding [GO:0005524]; glutaminyl-tRNA synthase (glutamine-hydrolyzing) activity [GO:0050567]; translation [GO:0006412]		translation [GO:0006412]	ATP binding [GO:0005524]; glutaminyl-tRNA synthase (glutamine-hydrolyzing) activity [GO:0050567]	GO:0005524; GO:0006412; GO:0050567		bln:Blon_0260;blon:BLIJ_0264;	K02434;
B7GTW0	Valine--tRNA ligase (EC 6.1.1.9) (Valyl-tRNA synthetase) (ValRS)	Blon_0275	911	cytoplasm [GO:0005737]; aminoacyl-tRNA editing activity [GO:0002161]; ATP binding [GO:0005524]; valine-tRNA ligase activity [GO:0004832]; valyl-tRNA aminoacylation [GO:0006438]	cytoplasm [GO:0005737]	valyl-tRNA aminoacylation [GO:0006438]	aminoacyl-tRNA editing activity [GO:0002161]; ATP binding [GO:0005524]; valine-tRNA ligase activity [GO:0004832]	GO:0002161; GO:0004832; GO:0005524; GO:0005737; GO:0006438		bln:Blon_0275;blon:BLIJ_0279;	K01873;
B7GTZ1	ATP synthase subunit alpha (EC 7.1.2.2) (ATP synthase F1 sector subunit alpha) (F-ATPase subunit alpha)	Blon_0307	543	plasma membrane [GO:0005886]; proton-transporting ATP synthase complex, catalytic core F(1) [GO:0045261]; ATP binding [GO:0005524]; proton-transporting ATP synthase activity, rotational mechanism [GO:0046933]; proton-transporting ATPase activity, rotational mechanism [GO:0046961]	plasma membrane [GO:0005886]; proton-transporting ATP synthase complex, catalytic core F(1) [GO:0045261]		ATP binding [GO:0005524]; proton-transporting ATPase activity, rotational mechanism [GO:0046961]; proton-transporting ATP synthase activity, rotational mechanism [GO:0046933]	GO:0005524; GO:0005886; GO:0045261; GO:0046933; GO:0046961		bln:Blon_0307;blon:BLIJ_0312;	K02111;
B7GTZ3	ATP synthase subunit beta (EC 7.1.2.2) (ATP synthase F1 sector subunit beta) (F-ATPase subunit beta)	Blon_0309	490	plasma membrane [GO:0005886]; proton-transporting ATP synthase complex, catalytic core F(1) [GO:0045261]; ATP binding [GO:0005524]; proton-transporting ATP synthase activity, rotational mechanism [GO:0046933]; proton-transporting ATPase activity, rotational mechanism [GO:0046961]	plasma membrane [GO:0005886]; proton-transporting ATP synthase complex, catalytic core F(1) [GO:0045261]		ATP binding [GO:0005524]; proton-transporting ATPase activity, rotational mechanism [GO:0046961]; proton-transporting ATP synthase activity, rotational mechanism [GO:0046933]	GO:0005524; GO:0005886; GO:0045261; GO:0046933; GO:0046961		bln:Blon_0309;blon:BLIJ_0314;	K02112;
B7GU46	Elongation factor Tu (EF-Tu)	Blon_1922	399	cytoplasm [GO:0005737]; GTP binding [GO:0005525]; GTPase activity [GO:0003924]; translation elongation factor activity [GO:0003746]	cytoplasm [GO:0005737]		GTPase activity [GO:0003924]; GTP binding [GO:0005525]; translation elongation factor activity [GO:0003746]	GO:0003746; GO:0003924; GO:0005525; GO:0005737		bln:Blon_1922;blon:BLIJ_1993;	K02358;
B7GU48	30S ribosomal protein S7	Blon_1924	156	small ribosomal subunit [GO:0015935]; rRNA binding [GO:0019843]; structural constituent of ribosome [GO:0003735]; tRNA binding [GO:0000049]; translation [GO:0006412]	small ribosomal subunit [GO:0015935]	translation [GO:0006412]	rRNA binding [GO:0019843]; structural constituent of ribosome [GO:0003735]; tRNA binding [GO:0000049]	GO:0000049; GO:0003735; GO:0006412; GO:0015935; GO:0019843		bln:Blon_1924;blon:BLIJ_1995;	K02992;
B7GUR7	2,3-bisphosphoglycerate-dependent phosphoglycerate mutase (BPG-dependent PGAM) (PGAM) (Phosphoglyceromutase) (dPGM) (EC 5.4.2.11)	Blon_2152	246	2,3-bisphosphoglycerate-dependent phosphoglycerate mutase activity [GO:0046538]; gluconeogenesis [GO:0006094]; glycolytic process [GO:0006096]		gluconeogenesis [GO:0006094]; glycolytic process [GO:0006096]	2,3-bisphosphoglycerate-dependent phosphoglycerate mutase activity [GO:0046538]	GO:0006094; GO:0006096; GO:0046538	PATHWAY: Carbohydrate degradation; glycolysis; pyruvate from D-glyceraldehyde 3-phosphate: step 3/5. {ECO:0000255|HAMAP-Rule:MF_01039}.	bln:Blon_2152;blon:BLIJ_2229;	K01834;
B7GMX3	Uncharacterized protein	Blon_0355	519							bln:Blon_0355;
B7GN32	Glucose-6-phosphate isomerase (GPI) (EC 5.3.1.9) (Phosphoglucose isomerase) (PGI) (Phosphohexose isomerase) (PHI)	Blon_0417	565	cytoplasm [GO:0005737]; glucose-6-phosphate isomerase activity [GO:0004347]; gluconeogenesis [GO:0006094]; glycolytic process [GO:0006096]	cytoplasm [GO:0005737]	gluconeogenesis [GO:0006094]; glycolytic process [GO:0006096]	glucose-6-phosphate isomerase activity [GO:0004347]	GO:0004347; GO:0005737; GO:0006094; GO:0006096	PATHWAY: Carbohydrate biosynthesis; gluconeogenesis. {ECO:0000256|HAMAP-Rule:MF_00473}.; PATHWAY: Carbohydrate degradation; glycolysis; D-glyceraldehyde 3-phosphate and glycerone phosphate from D-glucose: step 2/4. {ECO:0000256|ARBA:ARBA00004926, ECO:0000256|HAMAP-Rule:MF_00473, ECO:0000256|RuleBase:RU000612}.	bln:Blon_0417;	K01810;
B7GN89	Phosphoglucomutase, alpha-D-glucose phosphate-specific	Blon_2184	558	magnesium ion binding [GO:0000287]; phosphoglucomutase activity [GO:0004614]; carbohydrate metabolic process [GO:0005975]		carbohydrate metabolic process [GO:0005975]	magnesium ion binding [GO:0000287]; phosphoglucomutase activity [GO:0004614]	GO:0000287; GO:0004614; GO:0005975		bln:Blon_2184;	K01835;
B7GNB4	DNA-directed RNA polymerase subunit alpha (RNAP subunit alpha) (EC 2.7.7.6) (RNA polymerase subunit alpha) (Transcriptase subunit alpha)	Blon_2211	331	DNA binding [GO:0003677]; DNA-directed 5'-3' RNA polymerase activity [GO:0003899]; protein dimerization activity [GO:0046983]; transcription, DNA-templated [GO:0006351]		transcription, DNA-templated [GO:0006351]	DNA binding [GO:0003677]; DNA-directed 5'-3' RNA polymerase activity [GO:0003899]; protein dimerization activity [GO:0046983]	GO:0003677; GO:0003899; GO:0006351; GO:0046983		bln:Blon_2211;	K03040;
B7GND2	50S ribosomal protein L29	Blon_2229	83	ribosome [GO:0005840]; structural constituent of ribosome [GO:0003735]; translation [GO:0006412]	ribosome [GO:0005840]	translation [GO:0006412]	structural constituent of ribosome [GO:0003735]	GO:0003735; GO:0005840; GO:0006412		bln:Blon_2229;	K02904;
B7GNN6	Beta-galactosidase (EC 3.2.1.23) (Lactase)	Blon_2334	1023	beta-galactosidase complex [GO:0009341]; beta-galactosidase activity [GO:0004565]; carbohydrate binding [GO:0030246]; carbohydrate metabolic process [GO:0005975]	beta-galactosidase complex [GO:0009341]	carbohydrate metabolic process [GO:0005975]	beta-galactosidase activity [GO:0004565]; carbohydrate binding [GO:0030246]	GO:0004565; GO:0005975; GO:0009341; GO:0030246		bln:Blon_2334;	K01190;
B7GP41	Lactaldehyde reductase	Blon_0540	383	metal ion binding [GO:0046872]; oxidoreductase activity [GO:0016491]			metal ion binding [GO:0046872]; oxidoreductase activity [GO:0016491]	GO:0016491; GO:0046872		bln:Blon_0540;	K00048;
B7GP78	Extracellular solute-binding protein, family 5	Blon_2419	577	ATP-binding cassette (ABC) transporter complex [GO:0043190]; transmembrane transport [GO:0055085]	ATP-binding cassette (ABC) transporter complex [GO:0043190]	transmembrane transport [GO:0055085]		GO:0043190; GO:0055085		bln:Blon_2419;	K02035;
B7GPD4	ABC transporter related	Blon_2475	375	ATP binding [GO:0005524]; ATPase activity [GO:0016887]			ATPase activity [GO:0016887]; ATP binding [GO:0005524]	GO:0005524; GO:0016887		bln:Blon_2475;	K10112;
B7GPF8	Extracellular ligand-binding receptor	Blon_0577	395	amino acid transport [GO:0006865]		amino acid transport [GO:0006865]		GO:0006865		bln:Blon_0577;	K01999;
B7GPG5	Inosine-5'-monophosphate dehydrogenase (IMP dehydrogenase) (IMPD) (IMPDH) (EC 1.1.1.205)	Blon_0584	517	IMP dehydrogenase activity [GO:0003938]; metal ion binding [GO:0046872]; nucleotide binding [GO:0000166]; GMP biosynthetic process [GO:0006177]		GMP biosynthetic process [GO:0006177]	IMP dehydrogenase activity [GO:0003938]; metal ion binding [GO:0046872]; nucleotide binding [GO:0000166]	GO:0000166; GO:0003938; GO:0006177; GO:0046872	PATHWAY: Purine metabolism; XMP biosynthesis via de novo pathway; XMP from IMP: step 1/1. {ECO:0000256|HAMAP-Rule:MF_01964, ECO:0000256|RuleBase:RU003928}.	bln:Blon_0584;	K00088;
B7GPQ1	Uncharacterized protein	Blon_0676	144							bln:Blon_0676;
B7GPQ3	Histone family protein DNA-binding protein	Blon_0679	93	DNA binding [GO:0003677]			DNA binding [GO:0003677]	GO:0003677		bln:Blon_0679;	K03530;
B7GPS8	Uncharacterized protein	Blon_0704	490							bln:Blon_0704;
B7GQ19	Multifunctional fusion protein [Includes: Phosphomethylpyrimidine synthase (EC 4.1.99.17) (Hydroxymethylpyrimidine phosphate synthase) (Thiamine biosynthesis protein ThiC) (HMP-P synthase) (HMP-phosphate synthase) (HMPP synthase); Thiamine-phosphate synthase (TP synthase) (TPS) (EC 2.5.1.3) (Thiamine-phosphate pyrophosphorylase) (TMP pyrophosphorylase) (TMP-PPase)]	Blon_0796	917	4 iron, 4 sulfur cluster binding [GO:0051539]; carbon-carbon lyase activity [GO:0016830]; magnesium ion binding [GO:0000287]; thiamine-phosphate diphosphorylase activity [GO:0004789]; zinc ion binding [GO:0008270]; thiamine biosynthetic process [GO:0009228]; thiamine diphosphate biosynthetic process [GO:0009229]		thiamine biosynthetic process [GO:0009228]; thiamine diphosphate biosynthetic process [GO:0009229]	4 iron, 4 sulfur cluster binding [GO:0051539]; carbon-carbon lyase activity [GO:0016830]; magnesium ion binding [GO:0000287]; thiamine-phosphate diphosphorylase activity [GO:0004789]; zinc ion binding [GO:0008270]	GO:0000287; GO:0004789; GO:0008270; GO:0009228; GO:0009229; GO:0016830; GO:0051539	PATHWAY: Cofactor biosynthesis; thiamine diphosphate biosynthesis; thiamine phosphate from 4-amino-2-methyl-5-diphosphomethylpyrimidine and 4-methyl-5-(2-phosphoethyl)-thiazole: step 1/1. {ECO:0000256|ARBA:ARBA00005165, ECO:0000256|HAMAP-Rule:MF_00097}.	bln:Blon_0796;	K03147;
B7GQ26	Antigen 84 (Cell wall synthesis protein Wag31)	Blon_0803	459	cytoplasm [GO:0005737]; cell cycle [GO:0007049]; cell division [GO:0051301]	cytoplasm [GO:0005737]	cell cycle [GO:0007049]; cell division [GO:0051301]		GO:0005737; GO:0007049; GO:0051301		bln:Blon_0803;
B7GQ62	L-lactate dehydrogenase (L-LDH) (EC 1.1.1.27)	Blon_0840	320	cytoplasm [GO:0005737]; L-lactate dehydrogenase activity [GO:0004459]; glycolytic process [GO:0006096]	cytoplasm [GO:0005737]	glycolytic process [GO:0006096]	L-lactate dehydrogenase activity [GO:0004459]	GO:0004459; GO:0005737; GO:0006096	PATHWAY: Fermentation; pyruvate fermentation to lactate; (S)-lactate from pyruvate: step 1/1. {ECO:0000256|ARBA:ARBA00004843, ECO:0000256|HAMAP-Rule:MF_00488}.	bln:Blon_0840;	K00016;
B7GQC0	Glyceraldehyde-3-phosphate dehydrogenase, type I (EC 1.2.1.12)	Blon_0900	352	glyceraldehyde-3-phosphate dehydrogenase (NAD+) (phosphorylating) activity [GO:0004365]; NAD binding [GO:0051287]; NADP binding [GO:0050661]; glucose metabolic process [GO:0006006]		glucose metabolic process [GO:0006006]	glyceraldehyde-3-phosphate dehydrogenase (NAD+) (phosphorylating) activity [GO:0004365]; NAD binding [GO:0051287]; NADP binding [GO:0050661]	GO:0004365; GO:0006006; GO:0050661; GO:0051287		bln:Blon_0900;	K00134;
B7GQE2	Extracellular solute-binding protein, family 5	Blon_0922	546	ATP-binding cassette (ABC) transporter complex [GO:0043190]; transmembrane transport [GO:0055085]	ATP-binding cassette (ABC) transporter complex [GO:0043190]	transmembrane transport [GO:0055085]		GO:0043190; GO:0055085		bln:Blon_0922;	K15580;
B7GQE5	ABC transporter related	Blon_0925	669	ATP binding [GO:0005524]; ATPase activity [GO:0016887]; peptide transport [GO:0015833]		peptide transport [GO:0015833]	ATPase activity [GO:0016887]; ATP binding [GO:0005524]	GO:0005524; GO:0015833; GO:0016887		bln:Blon_0925;	K02031;K02032;
B7GQV5	Transaldolase (EC 2.2.1.2)	Blon_1095	367	cytoplasm [GO:0005737]; sedoheptulose-7-phosphate:D-glyceraldehyde-3-phosphate glyceronetransferase activity [GO:0004801]; carbohydrate metabolic process [GO:0005975]; pentose-phosphate shunt [GO:0006098]	cytoplasm [GO:0005737]	carbohydrate metabolic process [GO:0005975]; pentose-phosphate shunt [GO:0006098]	sedoheptulose-7-phosphate:D-glyceraldehyde-3-phosphate glyceronetransferase activity [GO:0004801]	GO:0004801; GO:0005737; GO:0005975; GO:0006098	PATHWAY: Carbohydrate degradation; pentose phosphate pathway; D-glyceraldehyde 3-phosphate and beta-D-fructose 6-phosphate from D-ribose 5-phosphate and D-xylulose 5-phosphate (non-oxidative stage): step 2/3. {ECO:0000256|ARBA:ARBA00004857, ECO:0000256|HAMAP-Rule:MF_00493}.	bln:Blon_1095;	K00616;
B7GQV6	Transketolase (EC 2.2.1.1)	Blon_1096	702	metal ion binding [GO:0046872]; transketolase activity [GO:0004802]			metal ion binding [GO:0046872]; transketolase activity [GO:0004802]	GO:0004802; GO:0046872		bln:Blon_1096;	K00615;
B7GR24	Bifunctional purine biosynthesis protein PurH [Includes: Phosphoribosylaminoimidazolecarboxamide formyltransferase (EC 2.1.2.3) (AICAR transformylase); IMP cyclohydrolase (EC 3.5.4.10) (ATIC) (IMP synthase) (Inosinicase)]	Blon_1164	517	IMP cyclohydrolase activity [GO:0003937]; phosphoribosylaminoimidazolecarboxamide formyltransferase activity [GO:0004643]; 'de novo' IMP biosynthetic process [GO:0006189]		'de novo' IMP biosynthetic process [GO:0006189]	IMP cyclohydrolase activity [GO:0003937]; phosphoribosylaminoimidazolecarboxamide formyltransferase activity [GO:0004643]	GO:0003937; GO:0004643; GO:0006189	PATHWAY: Purine metabolism; IMP biosynthesis via de novo pathway; 5-formamido-1-(5-phospho-D-ribosyl)imidazole-4-carboxamide from 5-amino-1-(5-phospho-D-ribosyl)imidazole-4-carboxamide (10-formyl THF route): step 1/1. {ECO:0000256|ARBA:ARBA00004954, ECO:0000256|HAMAP-Rule:MF_00139}.; PATHWAY: Purine metabolism; IMP biosynthesis via de novo pathway; IMP from 5-formamido-1-(5-phospho-D-ribosyl)imid…	bln:Blon_1164;	K00602;
B7GRB7	Allergen V5/Tpx-1 family protein	Blon_1259	973							bln:Blon_1259;
B7GS91	FeS assembly ATPase SufC	Blon_1592	259	ATP binding [GO:0005524]; ATPase activity [GO:0016887]			ATPase activity [GO:0016887]; ATP binding [GO:0005524]	GO:0005524; GO:0016887		bln:Blon_1592;	K09013;
B7GS94	CTP synthase (EC 6.3.4.2) (Cytidine 5'-triphosphate synthase) (Cytidine triphosphate synthetase) (CTP synthetase) (CTPS) (UTP--ammonia ligase)	Blon_1595	559	ATP binding [GO:0005524]; CTP synthase activity [GO:0003883]; metal ion binding [GO:0046872]; 'de novo' CTP biosynthetic process [GO:0044210]; glutamine metabolic process [GO:0006541]		'de novo' CTP biosynthetic process [GO:0044210]; glutamine metabolic process [GO:0006541]	ATP binding [GO:0005524]; CTP synthase activity [GO:0003883]; metal ion binding [GO:0046872]	GO:0003883; GO:0005524; GO:0006541; GO:0044210; GO:0046872	PATHWAY: Pyrimidine metabolism; CTP biosynthesis via de novo pathway; CTP from UDP: step 2/2. {ECO:0000256|ARBA:ARBA00005171, ECO:0000256|HAMAP-Rule:MF_01227}.	bln:Blon_1595;	K01937;
B7GSG9	Glutamate dehydrogenase	Blon_0011	448	nucleotide binding [GO:0000166]; oxidoreductase activity, acting on the CH-NH2 group of donors, NAD or NADP as acceptor [GO:0016639]; cellular amino acid metabolic process [GO:0006520]		cellular amino acid metabolic process [GO:0006520]	nucleotide binding [GO:0000166]; oxidoreductase activity, acting on the CH-NH2 group of donors, NAD or NADP as acceptor [GO:0016639]	GO:0000166; GO:0006520; GO:0016639		bln:Blon_0011;	K00262;
B7GSL1	Phosphoenolpyruvate carboxylase (EC 4.1.1.31)	Blon_0059	917	phosphoenolpyruvate carboxylase activity [GO:0008964]; carbon fixation [GO:0015977]; tricarboxylic acid cycle [GO:0006099]		carbon fixation [GO:0015977]; tricarboxylic acid cycle [GO:0006099]	phosphoenolpyruvate carboxylase activity [GO:0008964]	GO:0006099; GO:0008964; GO:0015977		bln:Blon_0059;	K01595;
B7GSW7	NLPA lipoprotein	Blon_1721	308	integral component of membrane [GO:0016021]	integral component of membrane [GO:0016021]			GO:0016021		bln:Blon_1721;	K02073;
B7GSW8	Fructose-6-phosphate phosphoketolase (EC 4.1.2.22)	Blon_1722	825	fructose-6-phosphate phosphoketolase activity [GO:0047905]; carbohydrate metabolic process [GO:0005975]		carbohydrate metabolic process [GO:0005975]	fructose-6-phosphate phosphoketolase activity [GO:0047905]	GO:0005975; GO:0047905		bln:Blon_1722;	K01621;
B7GSW9	GMP synthase [glutamine-hydrolyzing] (EC 6.3.5.2) (GMP synthetase) (Glutamine amidotransferase)	Blon_1723	520	ATP binding [GO:0005524]; GMP synthase (glutamine-hydrolyzing) activity [GO:0003922]; pyrophosphatase activity [GO:0016462]; glutamine metabolic process [GO:0006541]		glutamine metabolic process [GO:0006541]	ATP binding [GO:0005524]; GMP synthase (glutamine-hydrolyzing) activity [GO:0003922]; pyrophosphatase activity [GO:0016462]	GO:0003922; GO:0005524; GO:0006541; GO:0016462	PATHWAY: Purine metabolism; GMP biosynthesis; GMP from XMP (L-Gln route): step 1/1. {ECO:0000256|ARBA:ARBA00005153, ECO:0000256|HAMAP-Rule:MF_00344}.	bln:Blon_1723;	K01951;
B7GSX6	Acetate kinase (EC 2.7.2.1) (Acetokinase)	Blon_1731	409	cytoplasm [GO:0005737]; acetate kinase activity [GO:0008776]; ATP binding [GO:0005524]; magnesium ion binding [GO:0000287]; acetyl-CoA biosynthetic process [GO:0006085]; organic acid metabolic process [GO:0006082]	cytoplasm [GO:0005737]	acetyl-CoA biosynthetic process [GO:0006085]; organic acid metabolic process [GO:0006082]	acetate kinase activity [GO:0008776]; ATP binding [GO:0005524]; magnesium ion binding [GO:0000287]	GO:0000287; GO:0005524; GO:0005737; GO:0006082; GO:0006085; GO:0008776	PATHWAY: Metabolic intermediate biosynthesis; acetyl-CoA biosynthesis; acetyl-CoA from acetate: step 1/2. {ECO:0000256|HAMAP-Rule:MF_00020}.	bln:Blon_1731;	K00925;
B7GSY9	Response regulator receiver and ANTAR domain protein	Blon_1744	261	RNA binding [GO:0003723]; phosphorelay signal transduction system [GO:0000160]		phosphorelay signal transduction system [GO:0000160]	RNA binding [GO:0003723]	GO:0000160; GO:0003723		bln:Blon_1744;	K22010;
B7GSZ0	Pyruvate kinase (EC 2.7.1.40)	Blon_1745	480	ATP binding [GO:0005524]; kinase activity [GO:0016301]; magnesium ion binding [GO:0000287]; potassium ion binding [GO:0030955]; pyruvate kinase activity [GO:0004743]			ATP binding [GO:0005524]; kinase activity [GO:0016301]; magnesium ion binding [GO:0000287]; potassium ion binding [GO:0030955]; pyruvate kinase activity [GO:0004743]	GO:0000287; GO:0004743; GO:0005524; GO:0016301; GO:0030955	PATHWAY: Carbohydrate degradation; glycolysis; pyruvate from D-glyceraldehyde 3-phosphate: step 5/5. {ECO:0000256|ARBA:ARBA00004997, ECO:0000256|RuleBase:RU000504}.	bln:Blon_1745;	K00873;
B7GSZ9	RNA binding S1 domain protein	Blon_1754	491	nucleic acid binding [GO:0003676]			nucleic acid binding [GO:0003676]	GO:0003676		bln:Blon_1754;	K02945;
B7GT06	1,4-alpha-glucan branching enzyme GlgB (EC 2.4.1.18) (1,4-alpha-D-glucan:1,4-alpha-D-glucan 6-glucosyl-transferase) (Alpha-(1->4)-glucan branching enzyme) (Glycogen branching enzyme) (BE)	Blon_1761	750	1,4-alpha-glucan branching enzyme activity [GO:0003844]; 1,4-alpha-glucan branching enzyme activity (using a glucosylated glycogenin as primer for glycogen synthesis) [GO:0102752]; cation binding [GO:0043169]; hydrolase activity, hydrolyzing O-glycosyl compounds [GO:0004553]; glycogen biosynthetic process [GO:0005978]		glycogen biosynthetic process [GO:0005978]	1,4-alpha-glucan branching enzyme activity [GO:0003844]; 1,4-alpha-glucan branching enzyme activity (using a glucosylated glycogenin as primer for glycogen synthesis) [GO:0102752]; cation binding [GO:0043169]; hydrolase activity, hydrolyzing O-glycosyl compounds [GO:0004553]	GO:0003844; GO:0004553; GO:0005978; GO:0043169; GO:0102752	PATHWAY: Glycan biosynthesis; glycogen biosynthesis. {ECO:0000256|ARBA:ARBA00004964, ECO:0000256|HAMAP-Rule:MF_00685}.	bln:Blon_1761;	K00700;
B7GT42	Ketol-acid reductoisomerase (NADP(+)) (KARI) (EC 1.1.1.86) (Acetohydroxy-acid isomeroreductase) (AHIR) (Alpha-keto-beta-hydroxylacyl reductoisomerase)	Blon_0136	350	isomerase activity [GO:0016853]; ketol-acid reductoisomerase activity [GO:0004455]; magnesium ion binding [GO:0000287]; NADP binding [GO:0050661]; isoleucine biosynthetic process [GO:0009097]; valine biosynthetic process [GO:0009099]		isoleucine biosynthetic process [GO:0009097]; valine biosynthetic process [GO:0009099]	isomerase activity [GO:0016853]; ketol-acid reductoisomerase activity [GO:0004455]; magnesium ion binding [GO:0000287]; NADP binding [GO:0050661]	GO:0000287; GO:0004455; GO:0009097; GO:0009099; GO:0016853; GO:0050661	PATHWAY: Amino-acid biosynthesis; L-isoleucine biosynthesis; L-isoleucine from 2-oxobutanoate: step 2/4. {ECO:0000256|ARBA:ARBA00004885, ECO:0000256|HAMAP-Rule:MF_00435}.; PATHWAY: Amino-acid biosynthesis; L-valine biosynthesis; L-valine from pyruvate: step 2/4. {ECO:0000256|ARBA:ARBA00004864, ECO:0000256|HAMAP-Rule:MF_00435}.	bln:Blon_0136;	K00053;
B7GT87	Formate--tetrahydrofolate ligase (EC 6.3.4.3)	Blon_0181	505	ATP binding [GO:0005524]; formate-tetrahydrofolate ligase activity [GO:0004329]; tetrahydrofolate interconversion [GO:0035999]		tetrahydrofolate interconversion [GO:0035999]	ATP binding [GO:0005524]; formate-tetrahydrofolate ligase activity [GO:0004329]	GO:0004329; GO:0005524; GO:0035999	PATHWAY: One-carbon metabolism; tetrahydrofolate interconversion. {ECO:0000256|ARBA:ARBA00004777}.	bln:Blon_0181;	K01938;
B7GTS2	30S ribosomal protein S6	Blon_0234	96	ribosome [GO:0005840]; rRNA binding [GO:0019843]; structural constituent of ribosome [GO:0003735]; translation [GO:0006412]	ribosome [GO:0005840]	translation [GO:0006412]	rRNA binding [GO:0019843]; structural constituent of ribosome [GO:0003735]	GO:0003735; GO:0005840; GO:0006412; GO:0019843		bln:Blon_0234;	K02990;
B7GTW7	Alpha-1,4-glucan:maltose-1-phosphate maltosyltransferase (GMPMT) (EC 2.4.99.16) ((1->4)-alpha-D-glucan:maltose-1-phosphate alpha-D-maltosyltransferase)	Blon_0282	697	hydrolase activity, hydrolyzing O-glycosyl compounds [GO:0004553]; transferase activity, transferring hexosyl groups [GO:0016758]; alpha-glucan biosynthetic process [GO:0030979]		alpha-glucan biosynthetic process [GO:0030979]	hydrolase activity, hydrolyzing O-glycosyl compounds [GO:0004553]; transferase activity, transferring hexosyl groups [GO:0016758]	GO:0004553; GO:0016758; GO:0030979		bln:Blon_0282;	K16147;
B7GU47	Elongation factor G (EF-G)	Blon_1923	707	cytoplasm [GO:0005737]; GTP binding [GO:0005525]; GTPase activity [GO:0003924]; translation elongation factor activity [GO:0003746]	cytoplasm [GO:0005737]		GTPase activity [GO:0003924]; GTP binding [GO:0005525]; translation elongation factor activity [GO:0003746]	GO:0003746; GO:0003924; GO:0005525; GO:0005737		bln:Blon_1923;	K02355;
B7GU65	Phosphoribosylformylglycinamidine synthase (EC 6.3.5.3)	Blon_1941	1244	metal ion binding [GO:0046872]; phosphoribosylformylglycinamidine synthase activity [GO:0004642]; glutamine metabolic process [GO:0006541]; purine nucleotide biosynthetic process [GO:0006164]		glutamine metabolic process [GO:0006541]; purine nucleotide biosynthetic process [GO:0006164]	metal ion binding [GO:0046872]; phosphoribosylformylglycinamidine synthase activity [GO:0004642]	GO:0004642; GO:0006164; GO:0006541; GO:0046872		bln:Blon_1941;	K01952;
B7GU85	Periplasmic solute binding protein	Blon_1963	307	metal ion binding [GO:0046872]; metal ion transport [GO:0030001]		metal ion transport [GO:0030001]	metal ion binding [GO:0046872]	GO:0030001; GO:0046872		bln:Blon_1963;	K02077;
B7GUI0	Galactokinase	Blon_2062	416	cytoplasm [GO:0005737]; ATP binding [GO:0005524]; galactokinase activity [GO:0004335]; galactose metabolic process [GO:0006012]	cytoplasm [GO:0005737]	galactose metabolic process [GO:0006012]	ATP binding [GO:0005524]; galactokinase activity [GO:0004335]	GO:0004335; GO:0005524; GO:0005737; GO:0006012		bln:Blon_2062;	K00849;
B7GUI1	UDP-glucose--hexose-1-phosphate uridylyltransferase (EC 2.7.7.12)	Blon_2063	416	UDP-glucose:hexose-1-phosphate uridylyltransferase activity [GO:0008108]; zinc ion binding [GO:0008270]; galactose catabolic process via UDP-galactose [GO:0033499]		galactose catabolic process via UDP-galactose [GO:0033499]	UDP-glucose:hexose-1-phosphate uridylyltransferase activity [GO:0008108]; zinc ion binding [GO:0008270]	GO:0008108; GO:0008270; GO:0033499	PATHWAY: Carbohydrate metabolism; galactose metabolism. {ECO:0000256|ARBA:ARBA00004947}.	bln:Blon_2063;	K00965;
B7GUN2	Uncharacterized protein	Blon_2116	144							bln:Blon_2116;

## Sheet: Table S8 N15 cys kegg
Table S8. Metabolic pathways identified during 15N L-cysteine utilization using MS-based proteomics
1	Amino-acid biosynthesis
2	L-isoleucine biosynthesis; L-isoleucine from 2-oxobutanoate
3	L-methionine biosynthesis via de novo pathway; L-methionine from L-homocysteine (MetE route)
4	L-valine biosynthesis; L-valine from pyruvate
5	Carbohydrate biosynthesis; gluconeogenesis
6	Carbohydrate degradation; glycolysis
7	D-glyceraldehyde 3-phosphate and glycerone phosphate from D-glucose
8	pyruvate from D-glyceraldehyde 3-phosphate
9	Carbohydrate degradation; pentose phosphate pathway; D-glyceraldehyde 3-phosphate and beta-D-fructose 6-phosphate from D-ribose 5-phosphate and D-xylulose 5-phosphate (non-oxidative stage)
10	Carbohydrate metabolism; galactose metabolism
11	Cofactor biosynthesis; thiamine diphosphate biosynthesis; thiamine phosphate from 4-amino-2-methyl-5-diphosphomethylpyrimidine and 4-methyl-5-(2-phosphoethyl)-thiazole
12	Fermentation; pyruvate fermentation to lactate; (S)-lactate from pyruvate
13	Glycan biosynthesis; glycogen biosynthesis
14	Metabolic intermediate biosynthesis; acetyl-CoA biosynthesis; acetyl-CoA from acetate
15	One-carbon metabolism; tetrahydrofolate interconversion
16	Purine metabolism
17	AMP biosynthesis via de novo pathway; AMP from IMP
18	AMP biosynthesis via salvage pathway; AMP from adenine
19	GMP biosynthesis; GMP from XMP (L-Gln route)
20	IMP biosynthesis via de novo pathway
21	5-formamido-1-(5-phospho-D-ribosyl)imidazole-4-carboxamide from 5-amino-1-(5-phospho-D-ribosyl)imidazole-4-carboxamide (10-formyl THF route)
22	IMP from 5-formamido-1-(5-phospho-D-ribosyl)imidazole-4-carboxamide
23	XMP biosynthesis via de novo pathway; XMP from IMP
24	Pyrimidine metabolism; CTP biosynthesis via de novo pathway; CTP from UDP

## Sheet: Table S9 alignment
Table S9 transcriptome alignment rates for B. infantis strains (UMA 272 reference)
	B. infantis UMA 272		B. infantis UMA 299		B. infantis UMA 302
	reads	alignment rate	reads	alignment rate	reads	alignment rate
ctrl.1	13206534	98.46	13714972	90.38	44109560	83.35
ctrl.2	7177156	98.56	11008142	87.88	10698202	87.08
cys.1	15766666	91.82	11970082	90.14	13225660	85.93
cys.2	8394504	98.71	13129766	90.16	16211522	87.17
urea.1	9637260	98.13	9414296	88.36	12400556	85.6
urea.2	10688772	98.38	9538690	87.88	14382482	84.88
mean	1.08118e+07	97.3433	11462658	89.1333	1.85047e+07	85.6683

## Sheet: Table S10 DEGs
Table S10 Differentially expressed genes in the transcriptome (FDR<0.05)
	B. infantis UMA 272			B. infantis UMA 299			B. infantis UMA 302
Comparison conditions	Urea vs Control	Urea vs L-cysteine	L-cysteine vs Control	Urea vs Control	Urea vs L-cysteine	L-cysteine vs Control	Urea vs Control	Urea vs L-cysteine	L-cysteine vs Control
Total DEGs	1376	1188	774	1064	828	1125	876	1094	1004
Up-regulated DEGs	737	622	428	532	468	561	473	558	525
Down-regulated DEGs	639	566	346	532	360	564	403	536	479

[truncated: 9 more sheets: Table S11 urease expresssion, Table S12 aa expression, Table S13 aa DEGs, Table S14 aa z score, Table S15 GO urea vs ctrl , Table S16 GO urea vs cys, Table S17 GO cys vs ctrl, Table S18 PLS-DA, Table S19 metabolites]
